# Supplementary material for: The structural basis for 2′−5′/3′−5′-cGAMP synthesis by cGAS
Source: Nat Commun. 2024 May 13;15:4012. doi: 10.1038/s41467-024-48365-3 (PMC11091121; doi:10.1038/s41467-024-48365-3)
Supplement: Supplementary file 4 — Source Data [file 41467_2024_48365_MOESM4_ESM.xlsx]

## Sheet: Figure 2B
Related to Figure 2B
					Kd (μM)
					ave	sd
ATP to QN-mcGAScat	48.81	38.31	42.06		43.06	5.32095
ATP to QN-mcGAScat + dsDNA	16.028	14.7656	14.0201		14.9379	1.01498
GTP to QN-mcGAScat	13.581	9.1611	11.358		11.3667	2.20996
GTP to QN-mcGAScat + dsDNA	11.015	9.811	12.867		11.231	1.53941
ATP-GTP to QN-mcGAScat	19.348	15.68	14.92		16.6493	2.36781
ATP-GTP to QN-mcGAScat + dsDNA	6.1918	4.315	4.945		5.1506	0.955143
ATP to QN-mcGAScat + GTP	N.B.	N.B.	N.B.		N.B.	N.B.
ATP to QN-mcGAScat + GTP + dsDNA	9.642	13.115	11.08		11.279	1.74503
GTP to QN-mcGAScat + ATP	40.532	45.84	33.761		40.0443	6.05425
GTP to QN-mcGAScat + ATP +dsDNA	6.659	6.0254	3.58		5.42147	1.62592
cGAMP to QN-mcGAScat	19.808	12.823	16.47		16.367	3.49364
cGAMP to QN-mcGAScat + dsDNA	14.3217	9.572	12.24		12.0446	2.38087
ATP to K382E/QN-mcGAScat	40.746	49.774	31.69		40.7367	9.042
ATP to K382E/QN-mcGAScat + dsDNA	35.107	47.93	39.72		40.919	6.49504
GTP to K382E/QN-mcGAScat	10.5046	15.24	12.04		12.5949	2.41597
GTP to K382E/QN-mcGAScat + dsDNA	22.3215	16.764	18.05		19.0452	2.90933
ATP to K382E/QN-mcGAScat + dsDNA + GTP	N.B.	N.B.	N.B.		N.B.	N.B.
GTP to K382E/QN-mcGAScat + dsDNA + ATP	N.B.	N.B.	N.B.		N.B.	N.B.
N.B. : no binding

## Sheet: Figure 2C
Related to Figure 2B
					ΔH(kcal/mol)
					ave	sd
ATP to QN-mcGAScat	-5.3	-4.74	-4.72		-4.92	0.329242
ATP to QN-mcGAScat + dsDNA	-15.23	-14.339	-14.4		-14.6563	0.497745
GTP to QN-mcGAScat	-3.201	-3.615	-3.4109		-3.40897	0.207007
GTP to QN-mcGAScat + dsDNA	-13.39	-11.99	-12.08		-12.4867	0.783603
ATP-GTP to QN-mcGAScat	-4.519	-4.081	-4.45		-4.35	0.235502
ATP-GTP to QN-mcGAScat + dsDNA	-14.29	-16.1	-15.57		-15.32	0.930537
ATP to QN-mcGAScat + GTP	N.B.	N.B.	N.B.		N.B.	N.B.
ATP to QN-mcGAScat + GTP + dsDNA	-3.48	-3.979	-3.61		-3.68967	0.258864
GTP to QN-mcGAScat + ATP	-1.152	-1.305	-1.633		-1.36333	0.245749
GTP to QN-mcGAScat + ATP +dsDNA	-2.53	-2.58	-2.205		-2.43833	0.203613
cGAMP to QN-mcGAScat	-2.06	-3.296	-3.82		-3.05867	0.903684
cGAMP to QN-mcGAScat + dsDNA	-6.424	-3.291	-5.125		-4.94667	1.57409
ATP to K382E/QN-mcGAScat	-2.649	-3.258	-2.809		-2.90533	0.315722
ATP to K382E/QN-mcGAScat + dsDNA	-3.739	-2.9108	-3.02		-3.22327	0.449963
GTP to K382E/QN-mcGAScat	-1.923	-2.104	-2.405		-2.144	0.243477
GTP to K382E/QN-mcGAScat + dsDNA	-2.08	-2.354	-2.14		-2.19133	0.144032
ATP to K382E/QN-mcGAScat + dsDNA + GTP	N.B.	N.B.	N.B.		N.B.	N.B.
GTP to K382E/QN-mcGAScat + dsDNA + ATP	N.B.	N.B.	N.B.		N.B.	N.B.
N.B. : no binding

## Sheet: Figure 2D
Related to Figure 2B
					ΔS(kcal/mol/deg)
					ave	sd
ATP to QN-mcGAScat	3.74	6.11	6.73		5.52667	1.57805
ATP to QN-mcGAScat + dsDNA	-28.4	-30.33	-22.07		-26.9333	4.32091
GTP to QN-mcGAScat	12.2	10.4	11.3		11.3	0.9
GTP to QN-mcGAScat + dsDNA	-26.06	-13.67	-17.4		-19.0433	6.35637
ATP-GTP to QN-mcGAScat	6.48	5.03	5.76		5.75667	0.725006
ATP-GTP to QN-mcGAScat + dsDNA	-25.1	-29.1	-27.09		-27.0967	2.00001
ATP to QN-mcGAScat + GTP	N.B.	N.B.	N.B.		N.B.	N.B.
ATP to QN-mcGAScat + GTP + dsDNA	12.3	8.33	10.31		10.3133	1.985
GTP to QN-mcGAScat + ATP	21.75	23.825	19.828		21.801	1.99899
GTP to QN-mcGAScat + ATP +dsDNA	15.61	15.595	17.68		16.295	1.19947
cGAMP to QN-mcGAScat	12.8	11	11.9		11.9	0.9
cGAMP to QN-mcGAScat + dsDNA	8.618	9.562	8.7325		8.97083	0.515156
ATP to K382E/QN-mcGAScat	11.47	8.39	11.43		10.43	1.76681
ATP to K382E/QN-mcGAScat + dsDNA	6.077	10.689	8.09		8.28533	2.3122
GTP to K382E/QN-mcGAScat	14.96	15.038	17.79		15.9293	1.61186
GTP to K382E/QN-mcGAScat + dsDNA	14.31	14.67	14.33		14.4367	0.20232
ATP to K382E/QN-mcGAScat + dsDNA + GTP	N.B.	N.B.	N.B.		N.B.	N.B.
GTP to K382E/QN-mcGAScat + dsDNA + ATP	N.B.	N.B.	N.B.		N.B.	N.B.
N.B. : no binding

## Sheet: figure 2E
WT-mcGAScat
ATP/GTP	ATP/ATP	GTP/GTP
5.17954	0.0657058	0.259945
4.5234	0.0548213	0.299034
4.53393	0.0431514	0.227762
p=	0.000655393

## Sheet: Figure 3B
Related to Figure 3B
					Kd (μM)
					ave	sd
2'-dATP to QN-mcGAScat	39.06	50.291	44.38		44.577	5.61809
2'-dATP to QN-mcGAScat + dsDNA	37.015	33.1058	30.7855		33.6354	3.14835
3'-dATP to QN-mcGAScat	42.0069	47.8904	44.9		44.9324	2.94188
3'-dATP to QN-mcGAScat + dsDNA	45.7	38.26	41.09		41.6833	3.75532
GTP to QN-mcGAScat + 2'-dATP	139.263	116.7	98.55		118.171	20.3963
GTP to QN-mcGAScat + 3'-dATP	59.655	44.223	54.99		52.956	7.91451
					ΔH(kcal/mol)
					ave	sd
2'-dATP to QN-mcGAScat	-8.08	-9.49	-8.94		-8.83667	0.710657
2'-dATP to QN-mcGAScat + dsDNA	-12.17	-13.42	-12.61		-12.7333	0.634061
3'-dATP to QN-mcGAScat	-9.327	-9.991	-9.69		-9.66933	0.332482
3'-dATP to QN-mcGAScat + dsDNA	-12.6	-11.45	-12.17		-12.0733	0.581062
GTP to QN-mcGAScat + 2'-dATP	-5.07	-6.17	-6		-5.74667	0.592143
GTP to QN-mcGAScat + 3'-dATP	-7.125	-8.484	-8.41		-8.00633	0.764153
					ΔS(kcal/mol/deg)
					ave	sd
2'-dATP to QN-mcGAScat	-11.34	-11.61	-11.02		-11.3233	0.295353
2'-dATP to QN-mcGAScat + dsDNA	-15.331	-22.781	-13.52		-17.2107	4.9083
3'-dATP to QN-mcGAScat	-11.48	-13.77	-12.4		-12.55	1.15235
3'-dATP to QN-mcGAScat + dsDNA	-16.12	-17.815	-16.925		-16.9533	0.847855
GTP to QN-mcGAScat + 2'-dATP	0.716	0.88	0.55		0.715333	0.165001
GTP to QN-mcGAScat + 3'-dATP	-4.46	-10	-7.23		-7.23	2.77

## Sheet: Figure 3H
WT-mcGAScat			H467A-mcGAScat
ATP/GTP	ATP/ATP	GTP/GTP	ATP/GTP	ATP/ATP	GTP/GTP
5.17954	0.0657058	0.259945	0.944286	0.0505936	0.400615
4.5234	0.0548213	0.299034	0.617467	0.0637008	0.420403
4.53393	0.0431514	0.227762	0.834883	0.0139615	0.540322
		p=	0.0165627

## Sheet: Figure 3I
	mcGAScat WT + ATP/GTP			H467A mcGAScat + ATP/GTP
	elution time (min)	abs.@260nm, (a.u.)		elution time (min)	abs.@260nm, (a.u.)
	12	-0.00177		12	0.001769
	12.0167	-0.00156		12.0167	0.002057
	12.0333	-0.00086		12.0333	0.00203
	12.05	-0.00012		12.05	0.001865
	12.0667	6.8e-05		12.0667	0.001686
	12.0833	0.000189		12.0833	0.001851
	12.1	0.000446		12.1	0.001247
	12.1167	0.000433		12.1167	0.001179
	12.1333	0.00046		12.1333	0.000849
	12.15	0.000284		12.15	0.000493
	12.1667	-0.00022		12.1667	0.000534
	12.1833	-0.00073		12.1833	0.000192
	12.2	-0.00097		12.2	0.000247
	12.2167	-0.00112		12.2167	0.000315
	12.2333	-0.00125		12.2333	-1.4e-05
	12.25	-0.00162		12.25	-4.1e-05
	12.2667	-0.00216		12.2667	-0.00012
	12.2833	-0.00199		12.2833	-0.0003
	12.3	-0.00213		12.3	-0.00031
	12.3167	-0.00225		12.3167	-0.00026
	12.3333	-0.00233		12.3333	-0.00044
	12.35	-0.0025		12.35	-8.2e-05
	12.3667	-0.0022		12.3667	-0.00042
	12.3833	-0.00229		12.3833	-0.00044
	12.4	-0.0023		12.4	-0.00038
	12.4167	-0.00221		12.4167	-0.00022
	12.4333	-0.00228		12.4333	-0.00021
	12.45	-0.00265		12.45	-0.0003
	12.4667	-0.00218		12.4667	-0.00038
	12.4833	-0.00225		12.4833	-0.00023
	12.5	-0.00264		12.5	-0.00052
	12.5167	-0.00246		12.5167	-0.00055
	12.5333	-0.00229		12.5333	6.8e-05
	12.55	-0.00252		12.55	-0.00057
	12.5667	-0.00212		12.5667	-0.00034
	12.5833	-0.00241		12.5833	-0.00041
	12.6	-0.00236		12.6	-0.00055
	12.6167	-0.00252		12.6167	-0.00031
	12.6333	-0.00253		12.6333	-0.00038
	12.65	-0.00237		12.65	-0.00046
	12.6667	-0.00195		12.6667	-0.00027
	12.6833	-0.00234		12.6833	-0.00014
	12.7	-0.00248		12.7	-6.8e-05
	12.7167	-0.00234		12.7167	-0.00016
	12.7333	-0.00248		12.7333	-0.00038
	12.75	-0.00238		12.75	-0.0004
	12.7667	-0.00234		12.7667	-0.00034
	12.7833	-0.00264		12.7833	-0.00045
	12.8	-0.0024		12.8	-0.00021
	12.8167	-0.00242		12.8167	-0.00025
	12.8333	-0.00237		12.8333	-0.0004
	12.85	-0.00236		12.85	-0.0004
	12.8667	-0.0024		12.8667	-0.00021
	12.8833	-0.00224		12.8833	-0.00018
	12.9	-0.00252		12.9	-0.00029
	12.9167	-0.00224		12.9167	-0.00027
	12.9333	-0.00252		12.9333	-0.00031
	12.95	-0.00271		12.95	-2.7e-05
	12.9667	-0.00268		12.9667	-0.00052
	12.9833	-0.0022		12.9833	-0.00046
	13	-0.00205		13	-0.00062
	13.0167	-0.0024		13.0167	-0.00077
	13.0333	-0.00252		13.0333	-0.00059
	13.05	-0.00191		13.05	-0.00025
	13.0667	-0.00253		13.0667	-0.00041
	13.0833	-0.00272		13.0833	-0.00023
	13.1	-0.00269		13.1	-0.00063
	13.1167	-0.00238		13.1167	-0.00029
	13.1333	-0.0025		13.1333	-0.00034
	13.15	-0.00232		13.15	-0.00034
	13.1667	-0.00237		13.1667	-0.00031
	13.1833	-0.00264		13.1833	-0.00063
	13.2	-0.0023		13.2	-0.00033
	13.2167	-0.00245		13.2167	-0.00023
	13.2333	-0.00269		13.2333	-0.00019
	13.25	-0.0026		13.25	-0.00057
	13.2667	-0.00209		13.2667	-0.00048
	13.2833	-0.00228		13.2833	-9.6e-05
	13.3	-0.00248		13.3	-0.00059
	13.3167	-0.00226		13.3167	-0.00067
	13.3333	-0.0024		13.3333	-0.00033
	13.35	-0.00254		13.35	-0.00051
	13.3667	-0.00253		13.3667	-0.00036
	13.3833	-0.00269		13.3833	-0.00063
	13.4	-0.00272		13.4	-0.0004
	13.4167	-0.00257		13.4167	-0.00034
	13.4333	-0.00267		13.4333	-0.00056
	13.45	-0.00269		13.45	-0.00037
	13.4667	-0.00228		13.4667	-0.00023
	13.4833	-0.00261		13.4833	-0.00083
	13.5	-0.00252		13.5	5.5e-05
	13.5167	-0.00249		13.5167	-0.00057
	13.5333	-0.00277		13.5333	-0.00011
	13.55	-0.00268		13.55	-0.00057
	13.5667	-0.00246		13.5667	-0.00036
	13.5833	-0.0026		13.5833	-0.00049
	13.6	-0.00263		13.6	-0.00018
	13.6167	-0.00277		13.6167	-0.00053
	13.6333	-0.00271		13.6333	0.000356
	13.65	-0.00242		13.65	-0.00116
	13.6667	-0.00245		13.6667	-0.00112
	13.6833	-0.00268		13.6833	1.4e-05
	13.7	-0.00246		13.7	-0.00031
	13.7167	-0.00264		13.7167	5.5e-05
	13.7333	-0.00264		13.7333	-0.00079
	13.75	-0.00229		13.75	-0.00093
	13.7667	-0.00246		13.7667	-0.00078
	13.7833	-0.0024		13.7833	-0.00066
	13.8	-0.00246		13.8	-0.00016
	13.8167	-0.00277		13.8167	-0.00072
	13.8333	-0.00249		13.8333	-0.00056
	13.85	-0.00287		13.85	-0.00086
	13.8667	-0.0026		13.8667	-0.0003
	13.8833	-0.00252		13.8833	0.00011
	13.9	-0.00267		13.9	-0.0004
	13.9167	-0.00275		13.9167	-0.0006
	13.9333	-0.00252		13.9333	-0.00071
	13.95	-0.00261		13.95	-0.00111
	13.9667	-0.00267		13.9667	-0.00056
	13.9833	-0.00284		13.9833	-0.00077
	14	-0.00265		14	-0.00033
	14.0167	-0.00236		14.0167	-0.00092
	14.0333	-0.00248		14.0333	-0.00015
	14.05	-0.0026		14.05	-0.00049
	14.0667	-0.00242		14.0667	-0.00077
	14.0833	-0.00244		14.0833	-0.00022
	14.1	-0.00259		14.1	-0.00045
	14.1167	-0.00287		14.1167	-0.00026
	14.1333	-0.00279		14.1333	-0.00022
	14.15	-0.00254		14.15	-0.00037
	14.1667	-0.00267		14.1667	-0.00059
	14.1833	-0.0025		14.1833	-0.00056
	14.2	-0.00277		14.2	-0.00055
	14.2167	-0.00265		14.2167	-0.00041
	14.2333	-0.00271		14.2333	-0.00068
	14.25	-0.00249		14.25	-0.00068
	14.2667	-0.00267		14.2667	-0.00062
	14.2833	-0.00263		14.2833	-0.00057
	14.3	-0.00242		14.3	-0.0004
	14.3167	-0.0026		14.3167	-0.00021
	14.3333	-0.00273		14.3333	-0.0007
	14.35	-0.00279		14.35	-0.00045
	14.3667	-0.00267		14.3667	-0.00085
	14.3833	-0.00287		14.3833	-0.00048
	14.4	-0.00271		14.4	-0.00027
	14.4167	-0.00259		14.4167	-9.6e-05
	14.4333	-0.00269		14.4333	-0.00046
	14.45	-0.00269		14.45	-0.00068
	14.4667	-0.00265		14.4667	-0.00063
	14.4833	-0.00264		14.4833	-0.00067
	14.5	-0.00259		14.5	-0.00086
	14.5167	-0.00263		14.5167	-0.00057
	14.5333	-0.00257		14.5333	-0.00022
	14.55	-0.00289		14.55	-0.00038
	14.5667	-0.00253		14.5667	-0.00053
	14.5833	-0.0025		14.5833	-0.0006
	14.6	-0.0025		14.6	-0.00049
	14.6167	-0.00241		14.6167	-0.00051
	14.6333	-0.00199		14.6333	-0.00064
	14.65	-0.00225		14.65	-0.00064
	14.6667	-0.00221		14.6667	-0.00038
	14.6833	-0.00241		14.6833	-0.00018
	14.7	-0.00214		14.7	-0.0003
	14.7167	-0.0022		14.7167	6.8e-05
	14.7333	-0.0022		14.7333	0.000192
	14.75	-0.00253		14.75	1.4e-05
	14.7667	-0.00263		14.7667	0.000151
	14.7833	-0.00276		14.7833	-6.8e-05
	14.8	-0.00292		14.8	-0.00042
	14.8167	-0.00269		14.8167	-0.00072
	14.8333	-0.00279		14.8333	-0.00085
	14.85	-0.00249		14.85	-0.00011
	14.8667	-0.0028		14.8667	-0.00038
	14.8833	-0.00305		14.8833	-0.0009
	14.9	-0.00293		14.9	-0.00057
	14.9167	-0.00246		14.9167	-0.00071
	14.9333	-0.00301		14.9333	-0.00081
	14.95	-0.00253		14.95	-0.00051
	14.9667	-0.00296		14.9667	-0.00067
	14.9833	-0.00264		14.9833	-0.0006
	15	-0.00275		15	-0.00051
	15.0167	-0.00271		15.0167	-0.00059
	15.0333	-0.0026		15.0333	-0.00064
	15.05	-0.0025		15.05	-0.00081
	15.0667	-0.00232		15.0667	-0.00041
	15.0833	-0.00253		15.0833	-0.00089
	15.1	-0.00218		15.1	-0.00052
	15.1167	-0.00254		15.1167	-0.00068
	15.1333	-0.00229		15.1333	-0.00072
	15.15	-0.00217		15.15	-0.00027
	15.1667	-0.00179		15.1667	-0.00096
	15.1833	-0.00152		15.1833	-0.00068
	15.2	-0.00107		15.2	-0.00081
	15.2167	-0.00098		15.2167	-0.00071
	15.2333	-0.00082		15.2333	-0.00119
	15.25	-0.00081		15.25	-0.00078
	15.2667	-0.00072		15.2667	-0.00062
	15.2833	-0.0009		15.2833	-0.00075
	15.3	-0.00094		15.3	-0.00094
	15.3167	-0.00101		15.3167	-0.00075
	15.3333	-0.00152		15.3333	-0.00083
	15.35	-0.00189		15.35	-0.00082
	15.3667	-0.00216		15.3667	-0.00048
	15.3833	-0.00216		15.3833	-0.00057
	15.4	-0.00244		15.4	-0.0004
	15.4167	-0.00222		15.4167	1.4e-05
	15.4333	-0.00269		15.4333	0.000425
	15.45	-0.00287		15.45	0.000781
	15.4667	-0.00233		15.4667	0.001384
	15.4833	-0.00289		15.4833	0.001453
	15.5	-0.00238		15.5	0.001878
	15.5167	-0.00244		15.5167	0.00203
	15.5333	-0.00269		15.5333	0.00181
	15.55	-0.00273		15.55	0.001673
	15.5667	-0.00259		15.5667	0.001549
	15.5833	-0.00264		15.5833	0.000877
	15.6	-0.00256		15.6	0.000521
	15.6167	-0.00269		15.6167	0.000274
	15.6333	-0.00287		15.6333	0
	15.65	-0.00296		15.65	-0.00033
	15.6667	-0.00307		15.6667	-0.00027
	15.6833	-0.0031		15.6833	-0.00087
	15.7	-0.00318		15.7	-0.00071
	15.7167	-0.00292		15.7167	-0.00105
	15.7333	-0.00287		15.7333	-0.00107
	15.75	-0.00292		15.75	-0.00062
	15.7667	-0.00268		15.7667	-0.00072
	15.7833	-0.00264		15.7833	-0.00078
	15.8	-0.00297		15.8	-0.00104
	15.8167	-0.0028		15.8167	-0.00094
	15.8333	-0.00279		15.8333	-0.00067
	15.85	-0.00299		15.85	-0.00085
	15.8667	-0.00253		15.8667	-0.00078
	15.8833	-0.00193		15.8833	-0.0006
	15.9	0.000135		15.9	-9.6e-05
	15.9167	0.00444		15.9167	0.000658
	15.9333	0.014629		15.9333	0.002428
	15.95	0.034714		15.95	0.007075
	15.9667	0.069234		15.9667	0.016607
	15.9833	0.116481		15.9833	0.033592
	16	0.168607		16	0.057799
	16.0167	0.213882		16.0167	0.087466
	16.0333	0.245674		16.0333	0.118948
	16.05	0.261734		16.05	0.148287
	16.0667	0.264209		16.0667	0.180333
	16.0833	0.256096		16.0833	0.22017
	16.1	0.240779		16.1	0.26063
	16.1167	0.220945		16.1167	0.291171
	16.1333	0.198444		16.1333	0.306662
	16.15	0.175148		16.15	0.309276
	16.1667	0.151809		16.1667	0.298317
	16.1833	0.129552		16.1833	0.281569
	16.2	0.107964		16.2	0.25941
	16.2167	0.088324		16.2167	0.236721
	16.2333	0.070884		16.2333	0.212092
	16.25	0.055144		16.25	0.188195
	16.2667	0.04172		16.2667	0.164783
	16.2833	0.029869		16.2833	0.142172
	16.3	0.021728		16.3	0.120425
	16.3167	0.014099		16.3167	0.100027
	16.3333	0.009063		16.3333	0.081731
	16.35	0.005451		16.35	0.064777
	16.3667	0.002941		16.3667	0.049917
	16.3833	0.000812		16.3833	0.037781
	16.4	-0.00019		16.4	0.027429
	16.4167	-0.00098		16.4167	0.019473
	16.4333	-0.00183		16.4333	0.014353
	16.45	-0.00121		16.45	0.008817
	16.4667	-0.00142		16.4667	0.005937
	16.4833	-0.0014		16.4833	0.004414
	16.5	-0.0015		16.5	0.003255
	16.5167	-0.0019		16.5167	0.0032
	16.5333	-0.00183		16.5333	0.003172
	16.55	-0.00213		16.55	0.003145
	16.5667	-0.00225		16.5667	0.00331
	16.5833	-0.00233		16.5833	0.003876
	16.6	-0.0024		16.6	0.004276
	16.6167	-0.00246		16.6167	0.003807
	16.6333	-0.00276		16.6333	0.004207
	16.65	-0.00281		16.65	0.003558
	16.6667	-0.00277		16.6667	0.003048
	16.6833	-0.00256		16.6833	0.002786
	16.7	-0.00272		16.7	0.00203
	16.7167	-0.00264		16.7167	0.001522
	16.7333	-0.0028		16.7333	0.001069
	16.75	-0.00299		16.75	0.000425
	16.7667	-0.00292		16.7667	0.000205
	16.7833	-0.00267		16.7833	6.8e-05
	16.8	-0.00277		16.8	-0.00027
	16.8167	-0.00315		16.8167	-0.0007
	16.8333	-0.00299		16.8333	-0.00077
	16.85	-0.00311		16.85	-0.0007
	16.8667	-0.00315		16.8667	-0.00062
	16.8833	-0.00318		16.8833	-0.00062
	16.9	-0.00311		16.9	-0.00074
	16.9167	-0.00303		16.9167	-0.00086
	16.9333	-0.00328		16.9333	-0.00079
	16.95	-0.00347		16.95	-0.00055
	16.9667	-0.00328		16.9667	-0.00101
	16.9833	-0.00326		16.9833	-0.00071
	17	-0.00311		17	-0.00086
	17.0167	-0.00308		17.0167	-0.00101
	17.0333	-0.0034		17.0333	-9.6e-05
	17.05	-0.00287		17.05	-0.00063
	17.0667	-0.00319		17.0667	-0.00104
	17.0833	-0.00338		17.0833	-0.00113
	17.1	-0.00308		17.1	-0.00072
	17.1167	-0.00303		17.1167	-0.00107
	17.1333	-0.00303		17.1333	-0.00092
	17.15	-0.00311		17.15	-0.00081
	17.1667	-0.00303		17.1667	-0.00094
	17.1833	-0.00296		17.1833	-0.00111
	17.2	-0.00326		17.2	-0.00092
	17.2167	-0.00315		17.2167	-0.001
	17.2333	-0.00323		17.2333	-0.00108
	17.25	-0.00336		17.25	-0.00089
	17.2667	-0.00315		17.2667	-0.00064
	17.2833	-0.00339		17.2833	-0.00135
	17.3	-0.00308		17.3	-0.00107
	17.3167	-0.00314		17.3167	-0.0009
	17.3333	-0.00303		17.3333	-0.00113
	17.35	-0.00293		17.35	-0.00086
	17.3667	-0.00311		17.3667	-0.00101
	17.3833	-0.00318		17.3833	-0.00104
	17.4	-0.0032		17.4	-0.00131
	17.4167	-0.00305		17.4167	-0.00108
	17.4333	-0.0031		17.4333	-0.00092
	17.45	-0.00315		17.45	-0.00082
	17.4667	-0.00284		17.4667	-0.00111
	17.4833	-0.00316		17.4833	-0.00057
	17.5	-0.00295		17.5	-0.00093
	17.5167	-0.00312		17.5167	-0.00081
	17.5333	-0.00279		17.5333	-0.00038
	17.55	-0.00271		17.55	-0.00112
	17.5667	-0.00281		17.5667	-0.00067
	17.5833	-0.00261		17.5833	-0.00097
	17.6	-0.00273		17.6	-0.00086
	17.6167	-0.00299		17.6167	-0.00101
	17.6333	-0.00318		17.6333	-0.00101
	17.65	-0.00334		17.65	-0.00098
	17.6667	-0.00271		17.6667	-0.00042
	17.6833	-0.003		17.6833	-0.00087
	17.7	-0.00289		17.7	-0.00045
	17.7167	-0.00297		17.7167	-0.00115
	17.7333	-0.00299		17.7333	-0.00048
	17.75	-0.00322		17.75	-0.0004
	17.7667	-0.00338		17.7667	-0.00045
	17.7833	-0.00327		17.7833	-0.00042
	17.8	-0.0034		17.8	-0.00042
	17.8167	-0.00322		17.8167	-0.0004
	17.8333	-0.00318		17.8333	-0.00053
	17.85	-0.00347		17.85	-0.00037
	17.8667	-0.00328		17.8667	-5.5e-05
	17.8833	-0.00358		17.8833	-0.00036
	17.9	-0.00351		17.9	-0.00096
	17.9167	-0.00319		17.9167	-0.00075
	17.9333	-0.00334		17.9333	-0.00062
	17.95	-0.00312		17.95	-0.00111
	17.9667	-0.0036		17.9667	-0.00074
	17.9833	-0.00326		17.9833	-0.00108
	18	-0.00334		18	-0.00107
	18.0167	-0.00324		18.0167	-0.00104
	18.0333	-0.00322		18.0333	-0.0009
	18.05	-0.00319		18.05	-0.00113
	18.0667	-0.00322		18.0667	-0.00113
	18.0833	-0.00326		18.0833	-0.00131
	18.1	-0.00338		18.1	-0.00122
	18.1167	-0.00338		18.1167	-0.00116
	18.1333	-0.00338		18.1333	-0.00116
	18.15	-0.00356		18.15	-0.0012
	18.1667	-0.00338		18.1667	-0.00169
	18.1833	-0.0036		18.1833	-0.00115
	18.2	-0.00343		18.2	-0.00115
	18.2167	-0.0033		18.2167	-0.00135
	18.2333	-0.00334		18.2333	-0.00152
	18.25	-0.0037		18.25	-0.00112
	18.2667	-0.00373		18.2667	-0.00161
	18.2833	-0.0036		18.2833	-0.00123
	18.3	-0.00331		18.3	-0.00124
	18.3167	-0.0039		18.3167	-0.00176
	18.3333	-0.00331		18.3333	-0.00137
	18.35	-0.00355		18.35	-0.00132
	18.3667	-0.00352		18.3667	-0.00107
	18.3833	-0.00367		18.3833	-0.00157
	18.4	-0.00342		18.4	-0.00126
	18.4167	-0.00347		18.4167	-0.00139
	18.4333	-0.00356		18.4333	-0.00139
	18.45	-0.0033		18.45	-0.00137
	18.4667	-0.00351		18.4667	-0.00146
	18.4833	-0.00328		18.4833	-0.0013
	18.5	-0.0037		18.5	-0.00161
	18.5167	-0.00339		18.5167	-0.00141
	18.5333	-0.00364		18.5333	-0.00172
	18.55	-0.00368		18.55	-0.00135
	18.5667	-0.00351		18.5667	-0.00126
	18.5833	-0.00342		18.5833	-0.00128
	18.6	-0.00359		18.6	-0.00141
	18.6167	-0.00355		18.6167	-0.00132
	18.6333	-0.00368		18.6333	-0.00119
	18.65	-0.0037		18.65	-0.00142
	18.6667	-0.0033		18.6667	-0.00132
	18.6833	-0.00328		18.6833	-0.00146
	18.7	-0.0034		18.7	-0.00152
	18.7167	-0.00362		18.7167	-0.00137
	18.7333	-0.00367		18.7333	-0.00134
	18.75	-0.0035		18.75	-0.00145
	18.7667	-0.00364		18.7667	-0.00124
	18.7833	-0.0037		18.7833	-0.00149
	18.8	-0.00383		18.8	-0.00154
	18.8167	-0.00371		18.8167	-0.00206
	18.8333	-0.0034		18.8333	-0.00158
	18.85	-0.0036		18.85	-0.00165
	18.8667	-0.0036		18.8667	-0.00209
	18.8833	-0.00368		18.8833	-0.00162
	18.9	-0.00355		18.9	-0.0016
	18.9167	-0.00386		18.9167	-0.00119
	18.9333	-0.0037		18.9333	-0.00188
	18.95	-0.00322		18.95	-0.00145
	18.9667	-0.00355		18.9667	-0.00203
	18.9833	-0.00383		18.9833	-0.00161
	19	-0.00358		19	-0.00169
	19.0167	-0.00343		19.0167	-0.00158
	19.0333	-0.00373		19.0333	-0.00134
	19.05	-0.00352		19.05	-0.00127
	19.0667	-0.00358		19.0667	-0.00156
	19.0833	-0.0036		19.0833	-0.0016
	19.1	-0.00342		19.1	-0.00169
	19.1167	-0.00401		19.1167	-0.00154
	19.1333	-0.00364		19.1333	-0.00191
	19.15	-0.00383		19.15	-0.00171
	19.1667	-0.00383		19.1667	-0.00182
	19.1833	-0.00343		19.1833	-0.00168
	19.2	-0.0035		19.2	-0.0019
	19.2167	-0.00378		19.2167	-0.00171
	19.2333	-0.00355		19.2333	-0.0018
	19.25	-0.00362		19.25	-0.00152
	19.2667	-0.00374		19.2667	-0.00168
	19.2833	-0.00339		19.2833	-0.00161
	19.3	-0.00358		19.3	-0.00186
	19.3167	-0.00356		19.3167	-0.00214
	19.3333	-0.00383		19.3333	-0.00187
	19.35	-0.00362		19.35	-0.00157
	19.3667	-0.00352		19.3667	-0.00168
	19.3833	-0.00383		19.3833	-0.00135
	19.4	-0.00344		19.4	-0.00169
	19.4167	-0.00374		19.4167	-0.00172
	19.4333	-0.00386		19.4333	-0.00187
	19.45	-0.00386		19.45	-0.00177
	19.4667	-0.00374		19.4667	-0.0016
	19.4833	-0.00359		19.4833	-0.00203
	19.5	-0.00363		19.5	-0.00197
	19.5167	-0.00386		19.5167	-0.00165
	19.5333	-0.00342		19.5333	-0.00177
	19.55	-0.00377		19.55	-0.00138
	19.5667	-0.00362		19.5667	-0.00183
	19.5833	-0.0037		19.5833	-0.00175
	19.6	-0.00368		19.6	-0.00176
	19.6167	-0.00354		19.6167	-0.00218
	19.6333	-0.00387		19.6333	-0.00201
	19.65	-0.00381		19.65	-0.00197
	19.6667	-0.00383		19.6667	-0.00184
	19.6833	-0.00389		19.6833	-0.0021
	19.7	-0.0037		19.7	-0.00179
	19.7167	-0.00386		19.7167	-0.00183
	19.7333	-0.00378		19.7333	-0.00177
	19.75	-0.00385		19.75	-0.00169
	19.7667	-0.00359		19.7667	-0.00172
	19.7833	-0.00377		19.7833	-0.0018
	19.8	-0.00355		19.8	-0.00214
	19.8167	-0.00367		19.8167	-0.00197
	19.8333	-0.00378		19.8333	-0.00177
	19.85	-0.00343		19.85	-0.00191
	19.8667	-0.00355		19.8667	-0.00161
	19.8833	-0.00292		19.8833	-0.00187
	19.9	-0.00328		19.9	-0.00107
	19.9167	-0.0036		19.9167	-0.00104
	19.9333	-0.0034		19.9333	-0.0009
	19.95	-0.00344		19.95	-0.00113
	19.9667	-0.0033		19.9667	-0.00113
	19.9833	-0.00351		19.9833	-0.00131
	20	-0.00326		20	-0.00122
	20.0167	-0.00356		20.0167	-0.00116
	20.0333	-0.00343		20.0333	-0.00116
	20.05	-0.00367		20.05	-0.0012
	20.0667	-0.00344		20.0667	-0.00169
	20.0833	-0.00383		20.0833	-0.00115
	20.1	-0.00373		20.1	-0.00115
	20.1167	-0.00405		20.1167	-0.00135
	20.1333	-0.00386		20.1333	-0.00152
	20.15	-0.00377		20.15	-0.00112
	20.1667	-0.00409		20.1667	-0.00161
	20.1833	-0.00355		20.1833	-0.00123
	20.2	-0.00367		20.2	-0.00124
	20.2167	-0.00374		20.2167	-0.00176
	20.2333	-0.00342		20.2333	-0.00137
	20.25	-0.00368		20.25	-0.00132
	20.2667	-0.00288		20.2667	-0.00107
	20.2833	-0.00342		20.2833	-0.00157
	20.3	-0.00377		20.3	-0.00126
	20.3167	-0.00362		20.3167	-0.00139
	20.3333	-0.0037		20.3333	-0.00139
	20.35	-0.00368		20.35	-0.00137
	20.3667	-0.00354		20.3667	-0.00146
	20.3833	-0.00387		20.3833	-0.0013
	20.4	-0.00381		20.4	-0.00161
	20.4167	-0.00383		20.4167	-0.00141
	20.4333	-0.00389		20.4333	-0.00172
	20.45	-0.0037		20.45	-0.00135
	20.4667	-0.00386		20.4667	-0.00126
	20.4833	-0.00378		20.4833	-0.00128
	20.5	-0.00385		20.5	-0.00141
	20.5167	-0.00359		20.5167	-0.00132
	20.5333	-0.00377		20.5333	-0.00119
	20.55	-0.00355		20.55	-0.00142
	20.5667	-0.00367		20.5667	-0.00132
	20.5833	-0.00378		20.5833	-0.00146
	20.6	-0.00343		20.6	-0.00152
	20.6167	-0.00355		20.6167	-0.00137
	20.6333	-0.00292		20.6333	-0.00134
	20.65	-0.00328		20.65	-0.00145
	20.6667	-0.0036		20.6667	-0.00124
	20.6833	-0.0034		20.6833	-0.00149
	20.7	-0.00344		20.7	-0.00154
	20.7167	-0.0033		20.7167	-0.00206
	20.7333	-0.00414		20.7333	-0.00158
	20.75	-0.00398		20.75	-0.00165
	20.7667	-0.00362		20.7667	-0.00209
	20.7833	-0.00386		20.7833	-0.00162
	20.8	-0.00373		20.8	-0.0016
	20.8167	-0.00402		20.8167	-0.00119
	20.8333	-0.00379		20.8333	-0.00188
	20.85	-0.00374		20.85	-0.00145
	20.8667	-0.00389		20.8667	-0.00203
	20.8833	-0.0034		20.8833	-0.00161
	20.9	-0.0032		20.9	-0.00169
	20.9167	-0.00148		20.9167	-0.00197
	20.9333	0.010224		20.9333	-0.00137
	20.95	0.062148		20.95	0.000178
	20.9667	0.196996		20.9667	0.010776
	20.9833	0.414082		20.9833	0.062102
	21	0.675672		21	0.194635
	21.0167	0.947435		21.0167	0.408598
	21.0333	1.1993		21.0333	0.663547
	21.05	1.43941		21.05	0.927324
	21.0667	1.68966		21.0667	1.18031
	21.0833	1.89338		21.0833	1.40064
	21.1	2.05086		21.1	1.58106
	21.1167	2.13064		21.1167	1.71637
	21.1333	1.93668		21.1333	1.65909
	21.15	1.50204		21.15	1.43575
	21.1667	1.03947		21.1667	1.10498
	21.1833	0.699349		21.1833	0.790909
	21.2	0.472555		21.2	0.562385
	21.2167	0.328476		21.2167	0.405767
	21.2333	0.238317		21.2333	0.300307
	21.25	0.178986		21.25	0.228147
	21.2667	0.138768		21.2667	0.177853
	21.2833	0.108362		21.2833	0.140675
	21.3	0.086771		21.3	0.112484
	21.3167	0.067306		21.3167	0.09069
	21.3333	0.056142		21.3333	0.072905
	21.35	0.04451		21.35	0.05916
	21.3667	0.036459		21.3667	0.048339
	21.3833	0.029739		21.3833	0.039215
	21.4	0.023293		21.4	0.03194
	21.4167	0.018728		21.4167	0.025887
	21.4333	0.014881		21.4333	0.021754
	21.45	0.011317		21.45	0.017076
	21.4667	0.008981		21.4667	0.013872
	21.4833	0.007219		21.4833	0.011057
	21.5	0.005766		21.5	0.008496
	21.5167	0.004727		21.5167	0.007047
	21.5333	0.003881		21.5333	0.0062
	21.55	0.002887		21.55	0.00512
	21.5667	0.002194		21.5667	0.003862
	21.5833	0.001746		21.5833	0.003682
	21.6	0.001096		21.6	0.002621
	21.6167	0.000406		21.6167	0.002428
	21.6333	8.1e-05		21.6333	0.001947
	21.65	-4e-05		21.65	0.001439
	21.6667	-0.00031		21.6667	0.001316
	21.6833	-0.0005		21.6833	0.000918
	21.7	-0.00073		21.7	0.000575
	21.7167	-0.00116		21.7167	0.000342
	21.7333	-0.00094		21.7333	0.000384
	21.75	-0.00119		21.75	0.000192
	21.7667	-0.0012		21.7667	0.000205
	21.7833	-0.00144		21.7833	-0.00011
	21.8	-0.00143		21.8	-8.2e-05
	21.8167	-0.00155		21.8167	-8.2e-05
	21.8333	-0.00148		21.8333	-0.00011
	21.85	-0.00189		21.85	-0.00082
	21.8667	-0.00189		21.8667	-0.00074
	21.8833	-0.00207		21.8833	-0.00087
	21.9	-0.00242		21.9	-0.00079
	21.9167	-0.00229		21.9167	-0.00093
	21.9333	-0.00228		21.9333	-0.00072
	21.95	-0.00226		21.95	-0.00078
	21.9667	-0.0024		21.9667	-0.00105
	21.9833	-0.00252		21.9833	-0.00112
	22	-0.00315		22	-0.00108
	22.0167	-0.00316		22.0167	-0.00079
	22.0333	-0.00305		22.0333	-0.00101
	22.05	-0.0031		22.05	-0.00113
	22.0667	-0.00289		22.0667	-0.00078
	22.0833	-0.00296		22.0833	-0.00097
	22.1	-0.00271		22.1	-0.00082
	22.1167	-0.00305		22.1167	-0.00097
	22.1333	-0.00241		22.1333	-0.00115
	22.15	-0.00299		22.15	-0.00075
	22.1667	-0.00287		22.1667	-0.00104
	22.1833	-0.00254		22.1833	-0.00104
	22.2	-0.00279		22.2	-0.0012
	22.2167	-0.00285		22.2167	-0.00115
	22.2333	-0.00285		22.2333	-0.00141
	22.25	-0.00291		22.25	-0.00112
	22.2667	-0.00283		22.2667	-0.00143
	22.2833	-0.00269		22.2833	-0.00135
	22.3	-0.00281		22.3	-0.00169
	22.3167	-0.00269		22.3167	-0.00176
	22.3333	-0.00305		22.3333	-0.00194
	22.35	-0.00293		22.35	-0.00173
	22.3667	-0.00289		22.3667	-0.00158
	22.3833	-0.00331		22.3833	-0.00158
	22.4	-0.00275		22.4	-0.00176
	22.4167	-0.00305		22.4167	-0.00165
	22.4333	-0.00326		22.4333	-0.00168
	22.45	-0.00303		22.45	-0.0012
	22.4667	-0.00327		22.4667	-0.00041
	22.4833	-0.00352		22.4833	0.000521
	22.5	-0.00356		22.5	0.001645
	22.5167	-0.00364		22.5167	0.003475
	22.5333	-0.00379		22.5333	0.004967
	22.55	-0.00385		22.55	0.006464
	22.5667	-0.00358		22.5667	0.007702
	22.5833	-0.00374		22.5833	0.008147
	22.6	-0.0037		22.6	0.008189
	22.6167	-0.00393		22.6167	0.007688
	22.6333	-0.0037		22.6333	0.006839
	22.65	-0.00395		22.65	0.005313
	22.6667	-0.00354		22.6667	0.004028
	22.6833	-0.00403		22.6833	0.002552
	22.7	-0.00405		22.7	0.001975
	22.7167	-0.00368		22.7167	0.002401
	22.7333	-0.00407		22.7333	0.004014
	22.75	-0.00417		22.75	0.009334
	22.7667	-0.00434		22.7667	0.018344
	22.7833	-0.00407		22.7833	0.033814
	22.8	-0.00411		22.8	0.05638
	22.8167	-0.00426		22.8167	0.083468
	22.8333	-0.00378		22.8333	0.110556
	22.85	-0.00391		22.85	0.132061
	22.8667	-0.00407		22.8667	0.143749
	22.8833	-0.00403		22.8833	0.146961
	22.9	-0.00413		22.9	0.142342
	22.9167	-0.00405		22.9167	0.132803
	22.9333	-0.00429		22.9333	0.11911
	22.95	-0.00397		22.95	0.104423
	22.9667	-0.00398		22.9667	0.089226
	22.9833	-0.00411		22.9833	0.075143
	23	-0.00391		23	0.061866
	23.0167	-0.00303		23.0167	0.050761
	23.0333	-0.00287		23.0333	0.041844
	23.05	-0.00332		23.05	0.033888
	23.0667	-0.00367		23.0667	0.028245
	23.0833	-0.00323		23.0833	0.023541
	23.1	-0.00297		23.1	0.020032
	23.1167	-0.00031		23.1167	0.017532
	23.1333	0.01659		23.1333	0.015316
	23.15	0.078456		23.15	0.014098
	23.1667	0.197421		23.1667	0.014112
	23.1833	0.32638		23.1833	0.021193
	23.2	0.419725		23.2	0.061819
	23.2167	0.473759		23.2167	0.171777
	23.2333	0.502773		23.2333	0.322037
	23.25	0.518664		23.25	0.439875
	23.2667	0.525723		23.2667	0.507211
	23.2833	0.529455		23.2833	0.53735
	23.3	0.528313		23.3	0.550903
	23.3167	0.525541		23.3167	0.554223
	23.3333	0.519198		23.3333	0.553586
	23.35	0.508833		23.35	0.547801
	23.3667	0.493502		23.3667	0.542759
	23.3833	0.470195		23.3833	0.533735
	23.4	0.439521		23.4	0.519342
	23.4167	0.401747		23.4167	0.500664
	23.4333	0.362617		23.4333	0.474029
	23.45	0.320295		23.45	0.441385
	23.4667	0.28106		23.4667	0.40521
	23.4833	0.244842		23.4833	0.367239
	23.5	0.211216		23.5	0.328751
	23.5167	0.181481		23.5167	0.293397
	23.5333	0.153941		23.5333	0.259933
	23.55	0.128988		23.55	0.229606
	23.5667	0.106632		23.5667	0.201477
	23.5833	0.086574		23.5833	0.175183
	23.6	0.068775		23.6	0.151378
	23.6167	0.053064		23.6167	0.128129
	23.6333	0.039851		23.6333	0.107724
	23.65	0.029175		23.65	0.088471
	23.6667	0.020325		23.6667	0.071402
	23.6833	0.012914		23.6833	0.05652
	23.7	0.008305		23.7	0.044109
	23.7167	0.005027		23.7167	0.03278
	23.7333	0.002683		23.7333	0.024509
	23.75	0.000852		23.75	0.01766
	23.7667	-0.00015		23.7667	0.013279
	23.7833	-0.00078		23.7833	0.009404
	23.8	-0.00112		23.8	0.006561
	23.8167	-0.00138		23.8167	0.004815
	23.8333	-0.00182		23.8333	0.003613
	23.85	-0.00202		23.85	0.002442
	23.8667	-0.00254		23.8667	0.001906
	23.8833	-0.00263		23.8833	0.001069
	23.9	-0.00252		23.9	0.00074
	23.9167	-0.00254		23.9167	0.000137
	23.9333	-0.00277		23.9333	0.000233
	23.95	-0.00249		23.95	-0.00062
	23.9667	-0.00289		23.9667	-6.8e-05
	23.9833	-0.00311		23.9833	-0.00051
	24	-0.00315		24	-0.00116
	24.0167	-0.00316		24.0167	-0.00122
	24.0333	-0.00305		24.0333	-0.00115
	24.05	-0.0031		24.05	-0.00127
	24.0667	-0.00289		24.0667	-0.00102
	24.0833	-0.00296		24.0833	-0.00108
	24.1	-0.00271		24.1	-0.00108
	24.1167	-0.00305		24.1167	-0.00111
	24.1333	-0.00241		24.1333	-0.00105
	24.15	-0.00299		24.15	-0.00105
	24.1667	-0.00287		24.1667	-0.00122
	24.1833	-0.00254		24.1833	-0.00128
	24.2	-0.00279		24.2	-0.00116
	24.2167	-0.00285		24.2167	-0.00101
	24.2333	-0.00285		24.2333	-0.00117
	24.25	-0.00291		24.25	-0.00147
	24.2667	-0.00283		24.2667	-0.0015
	24.2833	-0.00269		24.2833	-0.00134
	24.3	-0.00281		24.3	-0.00154
	24.3167	-0.00269		24.3167	-0.00187
	24.3333	-0.00305		24.3333	-0.00201
	24.35	-0.00293		24.35	-0.00198
	24.3667	-0.00289		24.3667	-0.00157
	24.3833	-0.00331		24.3833	-0.00199
	24.4	-0.00275		24.4	-0.00183
	24.4167	-0.00305		24.4167	-0.00169
	24.4333	-0.00326		24.4333	-0.00187
	24.45	-0.00303		24.45	-0.00176
	24.4667	-0.00327		24.4667	-0.00191
	24.4833	-0.00352		24.4833	-0.00156
	24.5	-0.00356		24.5	-0.00228
	24.5167	-0.00364		24.5167	-0.00197
	24.5333	-0.00379		24.5333	-0.00205
	24.55	-0.00385		24.55	-0.00258
	24.5667	-0.00358		24.5667	-0.00231
	24.5833	-0.00374		24.5833	-0.00229
	24.6	-0.0037		24.6	-0.00271
	24.6167	-0.00393		24.6167	-0.00255
	24.6333	-0.0037		24.6333	-0.00276
	24.65	-0.00395		24.65	-0.00274
	24.6667	-0.00354		24.6667	-0.00259
	24.6833	-0.00403		24.6833	-0.00252
	24.7	-0.00405		24.7	-0.00266
	24.7167	-0.00368		24.7167	-0.00286
	24.7333	-0.00407		24.7333	-0.00278
	24.75	-0.00417		24.75	-0.00263
	24.7667	-0.00434		24.7667	-0.00266
	24.7833	-0.00407		24.7833	-0.0027
	24.8	-0.00411		24.8	-0.00267
	24.8167	-0.00426		24.8167	-0.00278
	24.8333	-0.00378		24.8333	-0.00296
	24.85	-0.00391		24.85	-0.00296
	24.8667	-0.00407		24.8667	-0.00269
	24.8833	-0.00403		24.8833	-0.00286
	24.9	-0.00413		24.9	-0.00312
	24.9167	-0.00405		24.9167	-0.00304
	24.9333	-0.00429		24.9333	-0.00286
	24.95	-0.00397		24.95	-0.00285
	24.9667	-0.00398		24.9667	-0.00282
	24.9833	-0.00411		24.9833	-0.00262
	25	-0.00391		25	-0.00305
	25.0167	-0.00451		25.0167	-0.00295
	25.0333	-0.00405		25.0333	-0.00285
	25.05	-0.00414		25.05	-0.00295
	25.0667	-0.0039		25.0667	-0.00295
	25.0833	-0.00402		25.0833	-0.00277
	25.1	-0.00409		25.1	-0.00318
	25.1167	-0.00379		25.1167	-0.00337
	25.1333	-0.00394		25.1333	-0.00307
	25.15	-0.00433		25.15	-0.00278
	25.1667	-0.00373		25.1667	-0.00278
	25.1833	-0.00406		25.1833	-0.00289
	25.2	-0.00371		25.2	-0.00365
	25.2167	-0.00411		25.2167	-0.00293
	25.2333	-0.00417		25.2333	-0.00297
	25.25	-0.00378		25.25	-0.00342
	25.2667	-0.00407		25.2667	-0.00305
	25.2833	-0.00403		25.2833	-0.00282
	25.3	-0.00418		25.3	-0.00314
	25.3167	-0.00427		25.3167	-0.00297
	25.3333	-0.00401		25.3333	-0.00365
	25.35	-0.00433		25.35	-0.0033
	25.3667	-0.00429		25.3667	-0.00312
	25.3833	-0.00394		25.3833	-0.00309
	25.4	-0.00389		25.4	-0.00322
	25.4167	-0.00427		25.4167	-0.00319
	25.4333	-0.00402		25.4333	-0.00319
	25.45	-0.00382		25.45	-0.00315
	25.4667	-0.00429		25.4667	-0.00347
	25.4833	-0.00401		25.4833	-0.00318
	25.5	-0.00402		25.5	-0.00323
	25.5167	-0.00401		25.5167	-0.00327
	25.5333	-0.00381		25.5333	-0.00341
	25.55	-0.00399		25.55	-0.00299
	25.5667	-0.00351		25.5667	-0.00319
	25.5833	-0.00373		25.5833	-0.00318
	25.6	-0.00352		25.6	-0.00296
	25.6167	-0.00327		25.6167	-0.00315
	25.6333	-0.0035		25.6333	-0.00301
	25.65	-0.00318		25.65	-0.00284
	25.6667	-0.00311		25.6667	-0.00292
	25.6833	-0.00288		25.6833	-0.00251
	25.7	-0.00245		25.7	-0.00276
	25.7167	-0.0023		25.7167	-0.00251
	25.7333	-0.00226		25.7333	-0.00231
	25.75	-0.00164		25.75	-0.00256
	25.7667	-0.00169		25.7667	-0.00207
	25.7833	-0.00152		25.7833	-0.00142
	25.8	-0.00134		25.8	-0.00152
	25.8167	-0.00171		25.8167	-0.00126
	25.8333	-0.0021		25.8333	-0.00094
	25.85	-0.00253		25.85	-0.0006
	25.8667	-0.00245		25.8667	-0.00029
	25.8833	-0.00292		25.8833	-0.00026
	25.9	-0.00315		25.9	-0.00079
	25.9167	-0.0035		25.9167	-0.00113
	25.9333	-0.00368		25.9333	-0.00146
	25.95	-0.00395		25.95	-0.00152
	25.9667	-0.00363		25.9667	-0.00195
	25.9833	-0.00363		25.9833	-0.00246
	26	-0.00344		26	-0.00252
	26.0167	-0.00237		26.0167	-0.00243
	26.0333	0.004591		26.0333	-0.00243
	26.05	0.04857		26.05	-0.00089
	26.0667	0.190791		26.0667	0.012758
	26.0833	0.40318		26.0833	0.098034
	26.1	0.573231		26.1	0.307689
	26.1167	0.669507		26.1167	0.547077
	26.1333	0.71037		26.1333	0.705476
	26.15	0.719478		26.15	0.777181
	26.1667	0.716023		26.1667	0.807976
	26.1833	0.704585		26.1833	0.811153
	26.2	0.684204		26.2	0.800826
	26.2167	0.66169		26.2167	0.783949
	26.2333	0.639578		26.2333	0.763954
	26.25	0.616134		26.25	0.743245
	26.2667	0.592564		26.2667	0.718586
	26.2833	0.568054		26.2833	0.693762
	26.3	0.544288		26.3	0.668428
	26.3167	0.517819		26.3167	0.643828
	26.3333	0.493334		26.3333	0.617474
	26.35	0.468802		26.35	0.594508
	26.3667	0.444943		26.3667	0.568977
	26.3833	0.420472		26.3833	0.54405
	26.4	0.396364		26.4	0.518665
	26.4167	0.371899		26.4167	0.493956
	26.4333	0.347626		26.4333	0.470093
	26.45	0.322701		26.45	0.444799
	26.4667	0.300127		26.4667	0.419781
	26.4833	0.27639		26.4833	0.395922
	26.5	0.253279		26.5	0.371241
	26.5167	0.23083		26.5167	0.347401
	26.5333	0.20789		26.5333	0.322669
	26.55	0.186038		26.55	0.299134
	26.5667	0.164622		26.5667	0.275
	26.5833	0.143799		26.5833	0.252505
	26.6	0.123694		26.6	0.229467
	26.6167	0.105047		26.6167	0.206334
	26.6333	0.087398		26.6333	0.184204
	26.65	0.070868		26.65	0.163387
	26.6667	0.056465		26.6667	0.14238
	26.6833	0.04466		26.6833	0.122343
	26.7	0.033969		26.7	0.103763
	26.7167	0.025235		26.7167	0.086363
	26.7333	0.017925		26.7333	0.070275
	26.75	0.012219		26.75	0.056333
	26.7667	0.007989		26.7667	0.043126
	26.7833	0.004959		26.7833	0.032765
	26.8	0.003282		26.8	0.024249
	26.8167	0.001489		26.8167	0.017361
	26.8333	0.000487		26.8333	0.012659
	26.85	-0.00036		26.85	0.008482
	26.8667	-0.00063		26.8667	0.005355
	26.8833	-0.00138		26.8833	0.00418
	26.9	-0.00124		26.9	0.00225
	26.9167	-0.00147		26.9167	0.001535
	26.9333	-0.00107		26.9333	0.000822
	26.95	-0.00112		26.95	0.000205
	26.9667	-0.00059		26.9667	-6.8e-05
	26.9833	-0.00018		26.9833	0.000123
	27	0.000419		27	4.1e-05
	27.0167	0.000582		27.0167	0.000315
	27.0333	0.000257		27.0333	0.000466
	27.05	0.000189		27.05	0.001124
	27.0667	-1.3e-05		27.0667	0.002016
	27.0833	-0.00058		27.0833	0.002291
	27.1	-0.0012		27.1	0.002318
	27.1167	-0.00123		27.1167	0.001741
	27.1333	-0.00163		27.1333	0.000904
	27.15	-0.00169		27.15	0.000479
	27.1667	-0.0022		27.1667	-0.00031
	27.1833	-0.00241		27.1833	-0.00105
	27.2	-0.00281		27.2	-0.00137
	27.2167	-0.003		27.2167	-0.0015
	27.2333	-0.00328		27.2333	-0.0018
	27.25	-0.00332		27.25	-0.00227
	27.2667	-0.00354		27.2667	-0.00243
	27.2833	-0.00348		27.2833	-0.0027
	27.3	-0.00366		27.3	-0.00301
	27.3167	-0.00358		27.3167	-0.00274
	27.3333	-0.00363		27.3333	-0.00311
	27.35	-0.00374		27.35	-0.00248
	27.3667	-0.00375		27.3667	-0.00305
	27.3833	-0.00379		27.3833	-0.00303
	27.4	-0.00371		27.4	-0.00308
	27.4167	-0.00402		27.4167	-0.00314
	27.4333	-0.00359		27.4333	-0.00308
	27.45	-0.00395		27.45	-0.00316
	27.4667	-0.00379		27.4667	-0.00284
	27.4833	-0.00355		27.4833	-0.00296
	27.5	-0.00402		27.5	-0.00286
	27.5167	-0.00366		27.5167	-0.00315
	27.5333	-0.00385		27.5333	-0.00341
	27.55	-0.00391		27.55	-0.00347
	27.5667	-0.00393		27.5667	-0.00309
	27.5833	-0.00389		27.5833	-0.00323
	27.6	-0.00413		27.6	-0.00316
	27.6167	-0.00393		27.6167	-0.00341
	27.6333	-0.00414		27.6333	-0.00345
	27.65	-0.00387		27.65	-0.00341
	27.6667	-0.00421		27.6667	-0.00369
	27.6833	-0.00379		27.6833	-0.00337
	27.7	-0.00415		27.7	-0.00331
	27.7167	-0.00401		27.7167	-0.00335
	27.7333	-0.00405		27.7333	-0.0036
	27.75	-0.00397		27.75	-0.0035
	27.7667	-0.00407		27.7667	-0.00365
	27.7833	-0.00406		27.7833	-0.00353
	27.8	-0.0041		27.8	-0.00364
	27.8167	-0.0041		27.8167	-0.00358
	27.8333	-0.00391		27.8333	-0.00395
	27.85	-0.00421		27.85	-0.00402
	27.8667	-0.00425		27.8667	-0.00357
	27.8833	-0.00445		27.8833	-0.00385
	27.9	-0.00462		27.9	-0.00392
	27.9167	-0.00389		27.9167	-0.00385
	27.9333	-0.00409		27.9333	-0.00407
	27.95	-0.00389		27.95	-0.00364
	27.9667	-0.00419		27.9667	-0.00373
	27.9833	-0.0041		27.9833	-0.00384
	28	-0.00414		28	-0.00394
	28.0167	-0.00385		28.0167	-0.00384
	28.0333	-0.00407		28.0333	-0.00407
	28.05	-0.00437		28.05	-0.00385
	28.0667	-0.00425		28.0667	-0.00408
	28.0833	-0.00434		28.0833	-0.00434
	28.1	-0.00419		28.1	-0.00437
	28.1167	-0.00414		28.1167	-0.0036
	28.1333	-0.00426		28.1333	-0.00391
	28.15	-0.00417		28.15	-0.00373
	28.1667	-0.00402		28.1667	-0.00429
	28.1833	-0.00435		28.1833	-0.00388
	28.2	-0.00401		28.2	-0.00417
	28.2167	-0.00401		28.2167	-0.00366
	28.2333	-0.00409		28.2333	-0.00369
	28.25	-0.00401		28.25	-0.0036
	28.2667	-0.00439		28.2667	-0.00379
	28.2833	-0.00413		28.2833	-0.00379
	28.3	-0.00418		28.3	-0.00328
	28.3167	-0.00397		28.3167	-0.00349
	28.3333	-0.00398		28.3333	-0.00323
	28.35	-0.00422		28.35	-0.0035
	28.3667	-0.00438		28.3667	-0.00341
	28.3833	-0.00379		28.3833	-0.00309
	28.4	-0.00417		28.4	-0.00308
	28.4167	-0.00422		28.4167	-0.00284
	28.4333	-0.00383		28.4333	-0.00334
	28.45	-0.00417		28.45	-0.00305
	28.4667	-0.00395		28.4667	-0.00333
	28.4833	-0.00405		28.4833	-0.00337
	28.5	-0.00438		28.5	-0.00335
	28.5167	-0.00407		28.5167	-0.00398
	28.5333	-0.00407		28.5333	-0.00353
	28.55	-0.00409		28.55	-0.00373
	28.5667	-0.00421		28.5667	-0.00381
	28.5833	-0.00409		28.5833	-0.00375
	28.6	-0.00401		28.6	-0.00406
	28.6167	-0.00418		28.6167	-0.00376
	28.6333	-0.00413		28.6333	-0.00394
	28.65	-0.00456		28.65	-0.00407
	28.6667	-0.00417		28.6667	-0.00423
	28.6833	-0.00405		28.6833	-0.00432
	28.7	-0.00422		28.7	-0.00421
	28.7167	-0.0039		28.7167	-0.00441
	28.7333	-0.00433		28.7333	-0.00455
	28.75	-0.00447		28.75	-0.00421
	28.7667	-0.00425		28.7667	-0.00423
	28.7833	-0.00406		28.7833	-0.0041
	28.8	-0.0043		28.8	-0.00418
	28.8167	-0.00454		28.8167	-0.00441
	28.8333	-0.00456		28.8333	-0.0048
	28.85	-0.00409		28.85	-0.0045
	28.8667	-0.00437		28.8667	-0.00444
	28.8833	-0.00451		28.8833	-0.00438
	28.9	-0.00454		28.9	-0.00449
	28.9167	-0.00425		28.9167	-0.00411
	28.9333	-0.00443		28.9333	-0.00434
	28.95	-0.0046		28.95	-0.00433
	28.9667	-0.00425		28.9667	-0.00472
	28.9833	-0.00419		28.9833	-0.00413
	29	-0.00464		29	-0.00406
	29.0167	-0.00403		29.0167	-0.00438
	29.0333	-0.00415		29.0333	-0.00436
	29.05	-0.00403		29.05	-0.00422
	29.0667	-0.00406		29.0667	-0.00453
	29.0833	-0.00378		29.0833	-0.00426
	29.1	-0.00378		29.1	-0.00417
	29.1167	-0.00354		29.1167	-0.00379
	29.1333	-0.00367		29.1333	-0.00352
	29.15	-0.00368		29.15	-0.00353
	29.1667	-0.00387		29.1667	-0.00338
	29.1833	-0.00433		29.1833	-0.00403
	29.2	-0.00375		29.2	-0.00415
	29.2167	-0.00458		29.2167	-0.00434
	29.2333	-0.0043		29.2333	-0.0045
	29.25	-0.00399		29.25	-0.00453
	29.2667	-0.00415		29.2667	-0.00421
	29.2833	-0.00407		29.2833	-0.0044
	29.3	-0.00461		29.3	-0.00467
	29.3167	-0.00397		29.3167	-0.00445
	29.3333	-0.00403		29.3333	-0.00444
	29.35	-0.00415		29.35	-0.00457
	29.3667	-0.00398		29.3667	-0.00444
	29.3833	-0.00373		29.3833	-0.00411
	29.4	-0.00382		29.4	-0.00433
	29.4167	-0.00301		29.4167	-0.00395
	29.4333	-0.00297		29.4333	-0.00333
	29.45	-0.00254		29.45	-0.00256
	29.4667	-0.00214		29.4667	-0.0027
	29.4833	-0.0013		29.4833	-0.00169
	29.5	-0.00115		29.5	5.5e-05
	29.5167	-0.00125		29.5167	0.000411
	29.5333	-0.00164		29.5333	0.001439
	29.55	-0.0013		29.55	0.001975
	29.5667	-0.00158		29.5667	0.002043
	29.5833	-0.00246		29.5833	0.002153
	29.6	-0.00273		29.6	0.001357
	29.6167	-0.00303		29.6167	0.000548
	29.6333	-0.00348		29.6333	-0.0006
	29.65	-0.00377		29.65	-0.00127
	29.6667	-0.00359		29.6667	-0.00228
	29.6833	-0.00427		29.6833	-0.00235
	29.7	-0.00398		29.7	-0.00328
	29.7167	-0.00419		29.7167	-0.00375
	29.7333	-0.00442		29.7333	-0.00425
	29.75	-0.00406		29.75	-0.00427
	29.7667	-0.0046		29.7667	-0.00463
	29.7833	-0.00431		29.7833	-0.00457
	29.8	-0.00437		29.8	-0.00461
	29.8167	-0.00425		29.8167	-0.00427
	29.8333	-0.00435		29.8333	-0.00476
	29.85	-0.00425		29.85	-0.00445
	29.8667	-0.00446		29.8667	-0.00484
	29.8833	-0.00481		29.8833	-0.00475
	29.9	-0.00442		29.9	-0.00457
	29.9167	-0.00417		29.9167	-0.0045
	29.9333	-0.00427		29.9333	-0.00468
	29.95	-0.00446		29.95	-0.00444
	29.9667	-0.00488		29.9667	-0.00475
	29.9833	-0.00456		29.9833	-0.00461
	30	-0.00438		30	-0.00445

## Sheet: Figure 3J
	mcGAScat WT + GTP/GTP			H467A mcGAScat + GTP/GTP
	elution time (min)	abs.@260nm, (a.u.)		elution time (min)	abs.@260nm, (a.u.)
	12	-0.002386		12	-0.000659
	12.0167	-0.002348		12.0167	-0.001182
	12.0333	-0.002022		12.0333	-0.000911
	12.05	-0.002156		12.05	-0.00093
	12.0667	-0.001926		12.0667	-0.000581
	12.0833	-0.002002		12.0833	-0.000794
	12.1	-0.002022		12.1	-0.001007
	12.1167	-0.002252		12.1167	-0.000581
	12.1333	-0.002079		12.1333	-0.000988
	12.15	-0.00229		12.15	-0.000949
	12.1667	-0.002252		12.1667	-0.000639
	12.1833	-0.002309		12.1833	-0.001298
	12.2	-0.002098		12.2	-0.001046
	12.2167	-0.001849		12.2167	-0.001317
	12.2333	-0.001695		12.2333	-0.00062
	12.25	-0.002118		12.25	-0.000717
	12.2667	-0.002271		12.2667	-0.00122
	12.2833	-0.002501		12.2833	-0.001046
	12.3	-0.002156		12.3	-0.001027
	12.3167	-0.001926		12.3167	-0.00122
	12.3333	-0.002118		12.3333	-0.000891
	12.35	-0.001657		12.35	-0.00033
	12.3667	-0.001983		12.3667	-0.001065
	12.3833	-0.001811		12.3833	-0.000756
	12.4	-0.002271		12.4	-0.00093
	12.4167	-0.00183		12.4167	-0.001182
	12.4333	-0.00206		12.4333	-0.001046
	12.45	-0.001964		12.45	-0.00093
	12.4667	-0.002425		12.4667	-0.000504
	12.4833	-0.001887		12.4833	-0.000639
	12.5	-0.001945		12.5	-0.000756
	12.5167	-0.002252		12.5167	-0.001104
	12.5333	-0.001291		12.5333	-0.000852
	12.55	-0.002079		12.55	-0.000581
	12.5667	-0.002367		12.5667	-0.000911
	12.5833	-0.002194		12.5833	-0.001162
	12.6	-0.002674		12.6	-0.001065
	12.6167	-0.002329		12.6167	-0.001123
	12.6333	-0.002214		12.6333	-0.000988
	12.65	-0.002194		12.65	-0.000852
	12.6667	-0.002118		12.6667	-0.000756
	12.6833	-0.002098		12.6833	-0.00124
	12.7	-0.001983		12.7	-0.001511
	12.7167	-0.001983		12.7167	-0.000891
	12.7333	-0.002233		12.7333	-0.001085
	12.75	-0.002616		12.75	-0.000891
	12.7667	-0.002386		12.7667	-0.000698
	12.7833	-0.001695		12.7833	-0.001027
	12.8	-0.002041		12.8	-0.001123
	12.8167	-0.002194		12.8167	-0.000678
	12.8333	-0.002156		12.8333	-0.000988
	12.85	-0.002041		12.85	-0.000698
	12.8667	-0.002233		12.8667	-0.000988
	12.8833	-0.002348		12.8833	-0.000581
	12.9	-0.001964		12.9	-0.000911
	12.9167	-0.002079		12.9167	-0.000465
	12.9333	-0.001983		12.9333	-0.00062
	12.95	-0.002041		12.95	-0.001162
	12.9667	-0.002386		12.9667	-0.000969
	12.9833	-0.002098		12.9833	-0.000988
	13	-0.002079		13	-0.001201
	13.0167	-0.002022		13.0167	-0.00122
	13.0333	-0.002118		13.0333	-0.000872
	13.05	-0.002041		13.05	-0.000911
	13.0667	-0.002425		13.0667	-0.000794
	13.0833	-0.002079		13.0833	-0.000698
	13.1	-0.002041		13.1	-0.000504
	13.1167	-0.001907		13.1167	-0.000543
	13.1333	-0.001907		13.1333	-0.00093
	13.15	-0.00206		13.15	-0.000833
	13.1667	-0.002118		13.1667	-0.000368
	13.1833	-0.002137		13.1833	-0.000891
	13.2	-0.002175		13.2	-0.000698
	13.2167	-0.001945		13.2167	-0.001123
	13.2333	-0.002175		13.2333	-0.000891
	13.25	-0.002405		13.25	-0.000678
	13.2667	-0.001791		13.2667	-0.000756
	13.2833	-0.00158		13.2833	-0.000756
	13.3	-0.00183		13.3	-0.001065
	13.3167	-0.00158		13.3167	-0.001143
	13.3333	-0.002098		13.3333	-0.001143
	13.35	-0.002156		13.35	-0.000911
	13.3667	-0.001638		13.3667	-0.001201
	13.3833	-0.002137		13.3833	-0.001085
	13.4	-0.002118		13.4	-0.000717
	13.4167	-0.001983		13.4167	-0.000756
	13.4333	-0.002098		13.4333	-0.001646
	13.45	-0.002463		13.45	-0.000872
	13.4667	-0.001926		13.4667	-0.001123
	13.4833	-0.001964		13.4833	-0.001259
	13.5	-0.001849		13.5	-0.000949
	13.5167	-0.001964		13.5167	-0.000736
	13.5333	-0.002098		13.5333	-0.000969
	13.55	-0.001791		13.55	-0.001085
	13.5667	-0.001926		13.5667	-0.000639
	13.5833	-0.002329		13.5833	-0.00122
	13.6	-0.002156		13.6	-0.000601
	13.6167	-0.002194		13.6167	-0.000659
	13.6333	-0.002214		13.6333	-0.001007
	13.65	-0.001734		13.65	-0.000949
	13.6667	-0.002002		13.6667	-0.000601
	13.6833	-0.002252		13.6833	-0.000659
	13.7	-0.002214		13.7	-0.000736
	13.7167	-0.002118		13.7167	-0.001085
	13.7333	-0.002022		13.7333	-0.000717
	13.75	-0.001715		13.75	-0.000427
	13.7667	-0.001868		13.7667	-0.00062
	13.7833	-0.001715		13.7833	-0.000775
	13.8	-0.002041		13.8	-0.000736
	13.8167	-0.00206		13.8167	-0.000988
	13.8333	-0.002367		13.8333	-0.001085
	13.85	-0.002175		13.85	-0.000794
	13.8667	-0.002137		13.8667	-0.00062
	13.8833	-0.001715		13.8833	-0.00031
	13.9	-0.002002		13.9	-0.000969
	13.9167	-0.00183		13.9167	-0.001143
	13.9333	-0.001983		13.9333	-0.000833
	13.95	-0.001868		13.95	-0.000427
	13.9667	-0.002501		13.9667	-0.000639
	13.9833	-0.00206		13.9833	-0.000639
	14	-0.001849		14	-0.00062
	14.0167	-0.002002		14.0167	-0.000678
	14.0333	-0.001734		14.0333	-0.001259
	14.05	-0.002098		14.05	-0.001182
	14.0667	-0.001734		14.0667	-0.000833
	14.0833	-0.002214		14.0833	-0.000988
	14.1	-0.001983		14.1	-0.000911
	14.1167	-0.001887		14.1167	-0.000852
	14.1333	-0.001368		14.1333	-0.001201
	14.15	-0.001695		14.15	-0.001317
	14.1667	-0.001887		14.1667	-0.000872
	14.1833	-0.001695		14.1833	-0.001123
	14.2	-0.001868		14.2	-0.000891
	14.2167	-0.002501		14.2167	-0.001317
	14.2333	-0.00206		14.2333	-0.00093
	14.25	-0.001849		14.25	-0.000756
	14.2667	-0.002002		14.2667	-0.000946
	14.2833	-0.001734		14.2833	-0.001182
	14.3	-0.002098		14.3	-0.000971
	14.3167	-0.001734		14.3167	-0.000758
	14.3333	-0.002214		14.3333	-0.000691
	14.35	-0.001983		14.35	-0.000425
	14.3667	-0.001887		14.3667	-0.000238
	14.3833	-0.001368		14.3833	-0.0001037
	14.4	-0.001695		14.4	-9.2e-05
	14.4167	-0.001887		14.4167	-4e-06
	14.4333	-0.001695		14.4333	0.000152
	14.45	-0.001887		14.45	0.000261
	14.4667	-0.001368		14.4667	0.000355
	14.4833	-0.001695		14.4833	0.000389
	14.5	-0.001887		14.5	0.000797
	14.5167	-0.001695		14.5167	0.000855
	14.5333	-0.001868		14.5333	0.000816
	14.55	-0.001407		14.55	0.001069
	14.5667	-0.001715		14.5667	0.000797
	14.5833	-0.00106		14.5833	0.000544
	14.6	-0.001253		14.6	0.000486
	14.6167	-0.001811		14.6167	0.000971
	14.6333	-0.001099		14.6333	0.000894
	14.65	-0.001233		14.65	0.0007
	14.6667	-0.001214		14.6667	0.000758
	14.6833	-0.001214		14.6833	0.000447
	14.7	-0.000887		14.7	0.00035
	14.7167	-0.001272		14.7167	0.000622
	14.7333	-0.000983		14.7333	0.000641
	14.75	-0.001176		14.75	0.000408
	14.7667	-0.001079		14.7667	0.000195
	14.7833	-0.001099		14.7833	0.00101
	14.8	-0.000925		14.8	0.001244
	14.8167	-0.000231		14.8167	0.001263
	14.8333	-0.000386		14.8333	0.001711
	14.85	-0.000386		14.85	0.001614
	14.8667	-0.000405		14.8667	0.002179
	14.8833	-0.000251		14.8833	0.002159
	14.9	-0.000424		14.9	0.002218
	14.9167	-9.6e-05		14.9167	0.001653
	14.9333	-0.000521		14.9333	0.002159
	14.95	9.7e-05		14.95	0.001069
	14.9667	-0.000154		14.9667	0.001322
	14.9833	-0.000251		14.9833	0.001166
	15	-0.000424		15	0.001244
	15.0167	-0.000463		15.0167	0.00138
	15.0333	-0.000868		15.0333	0.001322
	15.05	-0.001099		15.05	0.001088
	15.0667	-0.001118		15.0667	0.000855
	15.0833	-0.001022		15.0833	0.001069
	15.1	-0.000925		15.1	0.000777
	15.1167	-0.001541		15.1167	0.001478
	15.1333	-0.001753		15.1333	0.001049
	15.15	-0.001868		15.15	0.000447
	15.1667	-0.000791		15.1667	0.00101
	15.1833	-0.001176		15.1833	0.001166
	15.2	-0.001233		15.2	0.001244
	15.2167	-0.000868		15.2167	0.001049
	15.2333	-0.001676		15.2333	0.000602
	15.25	-0.001368		15.25	0.000797
	15.2667	-0.001426		15.2667	0.00101
	15.2833	-0.000925		15.2833	0.000952
	15.3	-0.00106		15.3	0.000913
	15.3167	-0.00158		15.3167	0.001322
	15.3333	-0.001253		15.3333	0.000505
	15.35	-0.00131		15.35	0.001283
	15.3667	-0.001137		15.3667	0.001186
	15.3833	-0.001464		15.3833	0.001069
	15.4	-0.001253		15.4	0.001166
	15.4167	-0.001118		15.4167	0.001244
	15.4333	-0.00133		15.4333	0.000933
	15.45	-0.001176		15.45	0.001653
	15.4667	-0.000945		15.4667	0.001419
	15.4833	-0.001291		15.4833	0.001127
	15.5	-0.001041		15.5	0.001302
	15.5167	-0.001041		15.5167	0.00177
	15.5333	-0.000887		15.5333	0.001166
	15.55	-0.000964		15.55	0.001478
	15.5667	-0.000945		15.5667	0.00138
	15.5833	-0.000945		15.5833	0.001517
	15.6	-0.000771		15.6	0.0014
	15.6167	-0.000945		15.6167	0.001439
	15.6333	-0.00106		15.6333	0.00101
	15.65	-0.000656		15.65	0.001283
	15.6667	-0.00133		15.6667	0.000835
	15.6833	-0.000925		15.6833	0.000486
	15.7	-3.8e-05		15.7	0.001186
	15.7167	-0.000598		15.7167	0.001517
	15.7333	-0.000598		15.7333	0.001478
	15.75	-0.000521		15.75	0.001867
	15.7667	-0.000637		15.7667	0.001497
	15.7833	-0.000637		15.7833	0.001419
	15.8	-0.000733		15.8	0.001789
	15.8167	-0.000444		15.8167	0.001517
	15.8333	-0.000347		15.8333	0.001147
	15.85	-0.000386		15.85	0.001341
	15.8667	-0.000173		15.8667	0.001419
	15.8833	-0.000791		15.8833	0.001633
	15.9	-1.9e-05		15.9	0.001536
	15.9167	-0.000598		15.9167	0.001108
	15.9333	-0.000733		15.9333	0.001341
	15.95	-0.000502		15.95	0.001186
	15.9667	-0.000405		15.9667	0.002628
	15.9833	-0.000347		15.9833	0.004681
	16	-0.000848		16	0.010387
	16.0167	-0.000347		16.0167	0.024257
	16.0333	-0.000444		16.0333	0.052087
	16.05	-0.000173		16.05	0.094324
	16.0667	5.8e-05		16.0667	0.141382
	16.0833	0.00147		16.0833	0.18199
	16.1	0.004619		16.1	0.206568
	16.1167	0.010867		16.1167	0.217666
	16.1333	0.018715		16.1333	0.218532
	16.15	0.029817		16.15	0.210425
	16.1667	0.043809		16.1667	0.196356
	16.1833	0.062324		16.1833	0.177851
	16.2	0.086701		16.2	0.155194
	16.2167	0.113931		16.2167	0.133027
	16.2333	0.142313		16.2333	0.110758
	16.25	0.168876		16.25	0.089886
	16.2667	0.192546		16.2667	0.070816
	16.2833	0.209468		16.2833	0.05527
	16.3	0.223094		16.3	0.042226
	16.3167	0.232221		16.3167	0.032375
	16.3333	0.235761		16.3333	0.024709
	16.35	0.237159		16.35	0.018631
	16.3667	0.236027		16.3667	0.014038
	16.3833	0.231235		16.3833	0.011063
	16.4	0.220841		16.4	0.008661
	16.4167	0.206168		16.4167	0.00647
	16.4333	0.188326		16.4333	0.00529
	16.45	0.169274		16.45	0.00474
	16.4667	0.150041		16.4667	0.004114
	16.4833	0.130867		16.4833	0.003398
	16.5	0.112128		16.5	0.003292
	16.5167	0.094932		16.5167	0.003311
	16.5333	0.078854		16.5333	0.003544
	16.55	0.064601		16.55	0.003956
	16.5667	0.052281		16.5667	0.003114
	16.5833	0.041467		16.5833	0.003398
	16.6	0.031495		16.6	0.003292
	16.6167	0.02419		16.6167	0.003311
	16.6333	0.017527		16.6333	0.003544
	16.65	0.013388		16.65	0.003956
	16.6667	0.008971		16.6667	0.003514
	16.6833	0.006437		16.6833	0.003898
	16.7	0.003762		16.7	0.003292
	16.7167	0.002245		16.7167	0.003311
	16.7333	0.000986		16.7333	0.003544
	16.75	0.000445		16.75	0.003956
	16.7667	0.000599		16.7667	0.003614
	16.7833	0.000464		16.7833	0.003898
	16.8	-0.000328		16.8	0.003292
	16.8167	0.000348		16.8167	0.003311
	16.8333	0.000445		16.8333	0.004044
	16.85	0.000464		16.85	0.003956
	16.8667	0.000838		16.8667	0.004188
	16.8833	0.000954		16.8833	0.004172
	16.9	0.001537		16.9	0.003448
	16.9167	0.001847		16.9167	0.00337
	16.9333	0.002424		16.9333	0.00296
	16.95	0.002502		16.95	0.002589
	16.9667	0.003059		16.9667	0.002471
	16.9833	0.003213		16.9833	0.003135
	17	0.003457		17	0.002901
	17.0167	0.003535		17.0167	0.003468
	17.0333	0.003104		17.0333	0.004074
	17.05	0.003615		17.05	0.004114
	17.0667	0.00342		17.0667	0.004603
	17.0833	0.002268		17.0833	0.004427
	17.1	0.002112		17.1	0.003879
	17.1167	0.002333		17.1167	0.003957
	17.1333	0.00212		17.1333	0.003038
	17.15	0.001954		17.15	0.003018
	17.1667	0.002032		17.1667	0.002471
	17.1833	0.000773		17.1833	0.002686
	17.2	0.000155		17.2	0.002432
	17.2167	-0.00054		17.2167	0.001906
	17.2333	-9.6e-05		17.2333	0.001984
	17.25	-9.6e-05		17.25	0.002296
	17.2667	-5.8e-05		17.2667	0.00251
	17.2833	-0.00056		17.2833	0.002374
	17.3	-0.001022		17.3	0.002081
	17.3167	9.7e-05		17.3167	0.001945
	17.3333	-0.000405		17.3333	0.001653
	17.35	0.000348		17.35	0.001809
	17.3667	0.000425		17.3667	0.002335
	17.3833	0.000734		17.3833	0.002159
	17.4	7.8e-05		17.4	0.002023
	17.4167	0.000522		17.4167	0.002101
	17.4333	0.000676		17.4333	0.002393
	17.45	0.000445		17.45	0.002101
	17.4667	0.000618		17.4667	0.002237
	17.4833	0.000309		17.4833	0.001964
	17.5	0		17.5	0.002101
	17.5167	-1.9e-05		17.5167	0.00251
	17.5333	5.8e-05		17.5333	0.001945
	17.55	-0.000637		17.55	0.002062
	17.5667	-0.000714		17.5667	0.003428
	17.5833	-0.000251		17.5833	0.002784
	17.6	0.000232		17.6	0.002374
	17.6167	-0.00081		17.6167	0.002315
	17.6333	-0.001002		17.6333	0.00255
	17.65	-0.000694		17.65	0.00214
	17.6667	-0.000463		17.6667	0.00212
	17.6833	-0.000829		17.6833	0.002843
	17.7	-0.000617		17.7	0.002042
	17.7167	-0.000694		17.7167	0.001575
	17.7333	-0.00056		17.7333	0.001867
	17.75	-0.000791		17.75	0.001984
	17.7667	-0.000521		17.7667	0.00214
	17.7833	-0.000579		17.7833	0.001906
	17.8	-0.00056		17.8	0.002159
	17.8167	-0.000405		17.8167	0.001439
	17.8333	-0.000579		17.8333	0.002062
	17.85	-0.000906		17.85	0.001672
	17.8667	-0.001099		17.8667	0.001575
	17.8833	-1.9e-05		17.8833	0.002081
	17.9	-0.000482		17.9	0.002354
	17.9167	-0.00081		17.9167	0.00251
	17.9333	-0.000637		17.9333	0.00214
	17.95	-0.000714		17.95	0.002374
	17.9667	-0.000733		17.9667	0.002081
	17.9833	-0.000694		17.9833	0.002608
	18	-0.000983		18	0.002374
	18.0167	-0.001291		18.0167	0.002432
	18.0333	-0.000771		18.0333	0.002218
	18.05	-0.000868		18.05	0.002276
	18.0667	-0.001233		18.0667	0.00177
	18.0833	-0.000579		18.0833	0.001789
	18.1	-0.000887		18.1	0.002218
	18.1167	-0.00106		18.1167	0.001984
	18.1333	-0.000154		18.1333	0.001731
	18.15	-0.000405		18.15	0.001828
	18.1667	-0.000791		18.1667	0.002062
	18.1833	-0.000405		18.1833	0.001419
	18.2	-0.000829		18.2	0.002062
	18.2167	-0.001022		18.2167	0.002667
	18.2333	-0.000714		18.2333	0.001419
	18.25	-0.001022		18.25	0.001925
	18.2667	-0.000752		18.2667	0.001848
	18.2833	-0.000405		18.2833	0.001633
	18.3	-0.000212		18.3	0.001867
	18.3167	-0.000791		18.3167	0.001711
	18.3333	-0.000675		18.3333	0.001886
	18.35	-0.000637		18.35	0.001225
	18.3667	-0.000791		18.3667	0.001536
	18.3833	-0.000791		18.3833	0.001809
	18.4	-0.000983		18.4	0.001594
	18.4167	-0.000656		18.4167	0.001186
	18.4333	-0.000964		18.4333	0.001478
	18.45	-0.000945		18.45	0.001594
	18.4667	-0.000521		18.4667	0.00138
	18.4833	-0.000637		18.4833	0.00177
	18.5	-0.000347		18.5	0.001302
	18.5167	-0.000289		18.5167	0.001497
	18.5333	-0.000868		18.5333	0.001964
	18.55	-0.00081		18.55	0.001867
	18.5667	-1.9e-05		18.5667	0.001692
	18.5833	-0.000848		18.5833	0.002081
	18.6	-0.000154		18.6	0.001556
	18.6167	-0.000347		18.6167	0.001244
	18.6333	-0.000193		18.6333	0.001244
	18.65	9.7e-05		18.65	0.001731
	18.6667	-0.000482		18.6667	0.001419
	18.6833	0.000251		18.6833	0.001731
	18.7	-0.001118		18.7	0.001497
	18.7167	-0.000637		18.7167	0.0014
	18.7333	0.00029		18.7333	0.001556
	18.75	-0.000386		18.75	0.002042
	18.7667	-3.8e-05		18.7667	0.001458
	18.7833	-0.000694		18.7833	0.001439
	18.8	-0.000617		18.8	0.001653
	18.8167	-0.000637		18.8167	0.001497
	18.8333	-0.000791		18.8333	0.001263
	18.85	-0.000598		18.85	0.001594
	18.8667	-0.000945		18.8667	0.001361
	18.8833	-0.00106		18.8833	0.001108
	18.9	-0.000733		18.9	0.001205
	18.9167	-0.000733		18.9167	0.001147
	18.9333	-0.000714		18.9333	0.0014
	18.95	-0.001002		18.95	0.001166
	18.9667	-0.000482		18.9667	0.00175
	18.9833	-0.000771		18.9833	0.001244
	19	-0.000771		19	0.001517
	19.0167	-0.000906		19.0167	0.001225
	19.0333	-0.001253		19.0333	0.001653
	19.05	-0.000868		19.05	0.001653
	19.0667	-0.001214		19.0667	0.001322
	19.0833	-0.000868		19.0833	0.000816
	19.1	-0.000656		19.1	0.001205
	19.1167	-0.001214		19.1167	0.000622
	19.1333	-0.001195		19.1333	0.001302
	19.15	-0.000945		19.15	0.001049
	19.1667	-0.000617		19.1667	0.001556
	19.1833	-0.00133		19.1833	0.001361
	19.2	-0.000733		19.2	0.001166
	19.2167	-0.000656		19.2167	0.001166
	19.2333	-0.00081		19.2333	0.001497
	19.25	-0.000964		19.25	0.001127
	19.2667	-0.000733		19.2667	0.001283
	19.2833	-0.001099		19.2833	0.000991
	19.3	-0.001156		19.3	0.0014
	19.3167	-0.001233		19.3167	0.001322
	19.3333	-0.00133		19.3333	0.001283
	19.35	-0.000752		19.35	0.001108
	19.3667	-0.000771		19.3667	0.00138
	19.3833	-0.000424		19.3833	0.001205
	19.4	-0.001233		19.4	0.000971
	19.4167	-0.000887		19.4167	0.00138
	19.4333	-0.001503		19.4333	0.00103
	19.45	-0.000983		19.45	0.001556
	19.4667	-0.001349		19.4667	0.0014
	19.4833	-0.000945		19.4833	0.001283
	19.5	-0.001041		19.5	0.001711
	19.5167	-0.001137		19.5167	0.001497
	19.5333	-0.000752		19.5333	0.001127
	19.55	-0.000906		19.55	0.001633
	19.5667	-0.00054		19.5667	0.001263
	19.5833	-0.00106		19.5833	0.001809
	19.6	-0.000945		19.6	0.001069
	19.6167	-0.001137		19.6167	0.000758
	19.6333	-0.000694		19.6333	0.00138
	19.65	-0.000617		19.65	0.001127
	19.6667	-0.000347		19.6667	0.000991
	19.6833	-0.000579		19.6833	0.000952
	19.7	-0.000672		19.7	0.000835
	19.7167	-0.00076		19.7167	0.00073
	19.7333	-0.000907		19.7333	0.00068
	19.75	-0.001118		19.75	0.000402
	19.7667	-0.001287		19.7667	0.000344
	19.7833	-0.001218		19.7833	0.000114
	19.8	-0.001118		19.8	-4.6e-05
	19.8167	-0.001309		19.8167	-0.000217
	19.8333	-0.001222		19.8333	-0.000472
	19.85	-0.001341		19.85	-0.00065
	19.8667	-0.001983		19.8667	-0.00062
	19.8833	-0.00206		19.8833	-0.000891
	19.9	-0.002137		19.9	-0.000988
	19.9167	-0.002521		19.9167	-0.000833
	19.9333	-0.002118		19.9333	-0.000601
	19.95	-0.002137		19.95	-0.000775
	19.9667	-0.002214		19.9667	-0.000639
	19.9833	-0.00206		19.9833	-0.000543
	20	-0.001811		20	-0.00122
	20.0167	-0.002098		20.0167	-0.000717
	20.0333	-0.002252		20.0333	-0.000891
	20.05	-0.001983		20.05	-0.000891
	20.0667	-0.002194		20.0667	-0.001104
	20.0833	-0.002137		20.0833	-0.001336
	20.1	-0.002137		20.1	-0.000794
	20.1167	-0.002405		20.1167	-0.000717
	20.1333	-0.001887		20.1333	-0.000407
	20.15	-0.001945		20.15	-0.001123
	20.1667	-0.002271		20.1667	-0.000659
	20.1833	-0.001887		20.1833	-0.000562
	20.2	-0.001887		20.2	-0.000988
	20.2167	-0.002252		20.2167	-0.000659
	20.2333	-0.002156		20.2333	-0.000872
	20.25	-0.002348		20.25	-0.000717
	20.2667	-0.002022		20.2667	-0.000872
	20.2833	-0.002309		20.2833	-0.000988
	20.3	-0.002348		20.3	-0.001065
	20.3167	-0.002118		20.3167	-0.001298
	20.3333	-0.002425		20.3333	-0.000911
	20.35	-0.002137		20.35	-0.000872
	20.3667	-0.001772		20.3667	-0.000988
	20.3833	-0.002214		20.3833	-0.000698
	20.4	-0.002425		20.4	-0.000872
	20.4167	-0.00206		20.4167	-0.000465
	20.4333	-0.002425		20.4333	-0.000485
	20.45	-0.001945		20.45	-0.000969
	20.4667	-0.001945		20.4667	-0.000949
	20.4833	-0.002271		20.4833	-0.000852
	20.5	-0.001907		20.5	-0.001085
	20.5167	-0.002444		20.5167	-0.000891
	20.5333	-0.002137		20.5333	-0.000775
	20.55	-0.002252		20.55	-0.000639
	20.5667	-0.001522		20.5667	-0.000911
	20.5833	-0.00229		20.5833	-0.000756
	20.6	-0.002367		20.6	-0.001317
	20.6167	-0.002194		20.6167	-0.001414
	20.6333	-0.001638		20.6333	-0.001085
	20.65	-0.00229		20.65	-0.000465
	20.6667	-0.002022		20.6667	-0.001182
	20.6833	-0.001868		20.6833	-0.000949
	20.7	-0.002386		20.7	-0.001162
	20.7167	-0.002444		20.7167	-0.000736
	20.7333	-0.002425		20.7333	-0.001162
	20.75	-0.001811		20.75	-1.9e-05
	20.7667	-0.002367		20.7667	-0.001259
	20.7833	-0.001887		20.7833	-0.000659
	20.8	-0.00206		20.8	-0.000872
	20.8167	-0.002367		20.8167	-0.000698
	20.8333	-0.001983		20.8333	-0.00093
	20.85	-0.001753		20.85	-0.000969
	20.8667	-0.002175		20.8667	-0.000659
	20.8833	-0.001907		20.8833	-0.000485
	20.9	-0.000906		20.9	-0.001065
	20.9167	-0.000887		20.9167	-0.000717
	20.9333	-0.001176		20.9333	-0.000562
	20.95	-0.00056		20.95	-0.000814
	20.9667	-0.000424		20.9667	-0.001104
	20.9833	-0.000829		20.9833	-0.00093
	21	-0.000733		21	-0.001375
	21.0167	-0.000925		21.0167	-0.000911
	21.0333	-0.000906		21.0333	-0.001162
	21.05	-0.000675		21.05	-0.000988
	21.0667	-0.00081		21.0667	-0.000678
	21.0833	-0.001176		21.0833	-0.000814
	21.1	-0.000848		21.1	-0.001414
	21.1167	-0.001291		21.1167	-0.001143
	21.1333	-0.000925		21.1333	-0.001104
	21.15	-0.000521		21.15	-0.000969
	21.1667	-0.001503		21.1667	-0.001162
	21.1833	-0.000983		21.1833	-0.000678
	21.2	-0.000945		21.2	-0.001278
	21.2167	-0.000964		21.2167	-0.000717
	21.2333	-0.000887		21.2333	-0.001046
	21.25	-0.000771		21.25	-0.001104
	21.2667	-0.001041		21.2667	-0.000949
	21.2833	-0.001176		21.2833	-0.000756
	21.3	-0.000906		21.3	-0.001182
	21.3167	-0.00056		21.3167	-0.00093
	21.3333	-0.000887		21.3333	-0.000849
	21.35	-0.000714		21.35	-0.000775
	21.3667	-0.000848		21.3667	-0.000662
	21.3833	-0.000714		21.3833	-0.000405
	21.4	0.000754		21.4	-0.000216
	21.4167	0.000651		21.4167	0.000244
	21.4333	0.000946		21.4333	0.000316
	21.45	0.000905		21.45	0.000455
	21.4667	0.001078		21.4667	0.000513
	21.4833	0.001506		21.4833	0.000794
	21.5	0.001716		21.5	0.000944
	21.5167	0.0018372		21.5167	0.001109
	21.5333	0.0018473		21.5333	0.001994
	21.55	0.0018131		21.55	0.001905
	21.5667	0.0016764		21.5667	0.001128
	21.5833	0.0015282		21.5833	0.001819
	21.6	0.001293		21.6	0.001236
	21.6167	0.0010214		21.6167	0.001313
	21.6333	0.001732		21.6333	0.001363
	21.65	0.001417		21.65	0.001461
	21.6667	0.001567		21.6667	0.001237
	21.6833	0.001399		21.6833	0.001355
	21.7	0.001015		21.7	0.001377
	21.7167	0.000541		21.7167	0.001467
	21.7333	0		21.7333	0.001681
	21.75	-0.000444		21.75	0.00137
	21.7667	-0.00027		21.7667	0.001257
	21.7833	-0.000848		21.7833	0.001564
	21.8	-0.001349		21.8	0.001263
	21.8167	-0.001214		21.8167	0.000525
	21.8333	-0.001118		21.8333	0.001166
	21.85	-0.000964		21.85	0.001244
	21.8667	-0.001484		21.8667	0.000738
	21.8833	-0.001137		21.8833	0.000583
	21.9	-0.000964		21.9	0.000816
	21.9167	-0.001002		21.9167	0.000991
	21.9333	-0.00027		21.9333	0.000971
	21.95	-0.000463		21.95	0.000622
	21.9667	-0.001272		21.9667	0.00068
	21.9833	-0.000848		21.9833	0.000952
	22	-0.000637		22	0.000583
	22.0167	-0.000115		22.0167	0.000369
	22.0333	0.000522		22.0333	0.000447
	22.05	0.000505		22.05	0.00101
	22.0667	0.001015		22.0667	0.000738
	22.0833	0.001298		22.0833	0.000564
	22.1	0.00147		22.1	0.000622
	22.1167	0.001146		22.1167	0.000719
	22.1333	0.001594		22.1333	0.000517
	22.15	0.001887		22.15	0.000692
	22.1667	0.001828		22.1667	0.000544
	22.1833	0.002696		22.1833	0.00047
	22.2	0.002164		22.2	0.000539
	22.2167	0.002183		22.2167	0.000508
	22.2333	0.002771		22.2333	0.000603
	22.25	0.002574		22.25	0.000479
	22.2667	0.002633		22.2667	0.000524
	22.2833	0.002732		22.2833	0.000524
	22.3	0.00242		22.3	0.000539
	22.3167	0.002112		22.3167	0.000638
	22.3333	0.001839		22.3333	0.000506
	22.35	0.002275		22.35	0.000721
	22.3667	0.002381		22.3667	0.0006063
	22.3833	0.002381		22.3833	0.000787
	22.4	0.001896		22.4	0.001025
	22.4167	0.002187		22.4167	0.001242
	22.4333	0.002673		22.4333	0.002225
	22.45	0.006104		22.45	0.002179
	22.4667	0.010966		22.4667	0.001848
	22.4833	0.019885		22.4833	0.001692
	22.5	0.031495		22.5	0.002413
	22.5167	0.048423		22.5167	0.007258
	22.5333	0.068788		22.5333	0.018671
	22.55	0.093542		22.55	0.051519
	22.5667	0.123212		22.5667	0.116809
	22.5833	0.15231		22.5833	0.207474
	22.6	0.178346		22.6	0.295536
	22.6167	0.200067		22.6167	0.358069
	22.6333	0.214501		22.6333	0.396055
	22.65	0.223287		22.65	0.409194
	22.6667	0.226169		22.6667	0.405378
	22.6833	0.224418		22.6833	0.38887
	22.7	0.218632		22.7	0.366604
	22.7167	0.209157		22.7167	0.338304
	22.7333	0.19854		22.7333	0.304519
	22.75	0.181941		22.75	0.270451
	22.7667	0.163443		22.7667	0.236281
	22.7833	0.143573		22.7833	0.205228
	22.8	0.123571		22.8	0.175578
	22.8167	0.104818		22.8167	0.148806
	22.8333	0.085995		22.8333	0.126281
	22.85	0.070396		22.85	0.106175
	22.8667	0.056702		22.8667	0.090268
	22.8833	0.044514		22.8833	0.075985
	22.9	0.034703		22.9	0.065053
	22.9167	0.026112		22.9167	0.056197
	22.9333	0.020269		22.9333	0.049405
	22.95	0.014563		22.95	0.042547
	22.9667	0.011441		22.9667	0.03759
	22.9833	0.008794		22.9833	0.033799
	23	0.006535		23	0.030788
	23.0167	0.00581		23.0167	0.027407
	23.0333	0.004755		23.0333	0.024668
	23.05	0.004404		23.05	0.023233
	23.0667	0.002906		23.0667	0.021394
	23.0833	0.002595		23.0833	0.019158
	23.1	0.002828		23.1	0.018348
	23.1167	0.001838		23.1167	0.016994
	23.1333	0.002304		23.1333	0.015182
	23.15	0.001625		23.15	0.015162
	23.1667	0.001431		23.1667	0.014239
	23.1833	0.001606		23.1833	0.013437
	23.2	0.001664		23.2	0.013057
	23.2167	0.000947		23.2167	0.013277
	23.2333	0.001276		23.2333	0.01166
	23.25	0.000773		23.25	0.011083
	23.2667	0.001063		23.2667	0.011023
	23.2833	0.000773		23.2833	0.010486
	23.3	0.000831		23.3	0.009731
	23.3167	0.000851		23.3167	0.008998
	23.3333	0.000947		23.3333	0.008305
	23.35	0.000194		23.35	0.008048
	23.3667	0.000232		23.3667	0.007318
	23.3833	0.001122		23.3833	0.006529
	23.4	0.001025		23.4	0.005762
	23.4167	0.000792		23.4167	0.005172
	23.4333	0.000445		23.4333	0.004544
	23.45	-0.000173		23.45	0.004035
	23.4667	-0.000251		23.4667	0.002745
	23.4833	0.00029		23.4833	0.002296
	23.5	0.000271		23.5	0.00214
	23.5167	0.000194		23.5167	0.001789
	23.5333	0.000387		23.5333	0.00177
	23.55	0.000406		23.55	0.001497
	23.5667	0.000155		23.5667	0.001244
	23.5833	0		23.5833	0.001244
	23.6	-0.000502		23.6	0.001711
	23.6167	-0.000444		23.6167	0.000525
	23.6333	-0.000154		23.6333	0.000622
	23.65	-0.000424		23.65	0.000253
	23.6667	-0.001022		23.6667	0.000408
	23.6833	-0.001079		23.6833	0.000661
	23.7	-0.000791		23.7	0.000214
	23.7167	-0.001253		23.7167	0.000835
	23.7333	-0.001541		23.7333	0.000525
	23.75	-0.001407		23.75	0.00035
	23.7667	-0.001195		23.7667	0.00035
	23.7833	-0.001253		23.7833	0.000602
	23.8	-0.001156		23.8	0.000738
	23.8167	-0.001753		23.8167	0.00033
	23.8333	-0.001253		23.8333	0.000719
	23.85	-0.000521		23.85	0.000369
	23.8667	-0.000983		23.8667	7.8e-05
	23.8833	-0.000771		23.8833	0.000389
	23.9	-0.000424		23.9	0.000738
	23.9167	-0.000212		23.9167	0.000389
	23.9333	-0.000154		23.9333	0.001205
	23.95	-1.9e-05		23.95	0.001166
	23.9667	0.00029		23.9667	0.001088
	23.9833	-0.000154		23.9833	0.001478
	24	0		24	0.00138
	24.0167	7.8e-05		24.0167	0.001147
	24.0333	-0.000752		24.0333	0.001147
	24.05	-0.000463		24.05	0.001147
	24.0667	-0.000579		24.0667	0.00103
	24.0833	-0.001272		24.0833	0.001088
	24.1	-0.001156		24.1	0.000758
	24.1167	-0.000925		24.1167	0.000466
	24.1333	-0.001349		24.1333	0.00068
	24.15	-0.001445		24.15	0.0007
	24.1667	-0.001407		24.1667	0.000855
	24.1833	-0.001118		24.1833	0.000486
	24.2	-0.001484		24.2	0.000661
	24.2167	-0.001118		24.2167	0.000389
	24.2333	-0.000983		24.2333	0.000758
	24.25	-0.001445		24.25	0.000311
	24.2667	-0.000983		24.2667	0.000894
	24.2833	-0.001176		24.2833	0.000525
	24.3	-0.001599		24.3	-0.000194
	24.3167	-0.001484		24.3167	0.000738
	24.3333	-0.001233		24.3333	0.000564
	24.35	-0.001118		24.35	0.000486
	24.3667	-0.001503		24.3667	0.000272
	24.3833	-0.001176		24.3833	0.000214
	24.4	-0.001041		24.4	0.000117
	24.4167	-0.000714		24.4167	0.000175
	24.4333	-0.001849		24.4333	0.000175
	24.45	-0.001561		24.45	9.7e-05
	24.4667	-0.001522		24.4667	0.000214
	24.4833	-0.001522		24.4833	-0.000155
	24.5	-0.001618		24.5	7.8e-05
	24.5167	-0.00158		24.5167	-7.7e-05
	24.5333	-0.001118		24.5333	-0.000272
	24.55	-0.001291		24.55	-0.000446
	24.5667	-0.001811		24.5667	-0.000136
	24.5833	-0.001118		24.5833	0.000408
	24.6	-0.001156		24.6	-0.00031
	24.6167	-0.001445		24.6167	-5.8e-05
	24.6333	-0.001599		24.6333	0
	24.65	-0.001618		24.65	0.000272
	24.6667	-0.00158		24.6667	0.000544
	24.6833	-0.001368		24.6833	3.9e-05
	24.7	-0.001022		24.7	-0.00033
	24.7167	-0.001484		24.7167	-5.8e-05
	24.7333	-0.001638		24.7333	-0.000174
	24.75	-0.001137		24.75	0.000408
	24.7667	-0.001387		24.7667	0.000292
	24.7833	-0.001099		24.7833	0.000602
	24.8	-0.001368		24.8	0.000894
	24.8167	-0.001368		24.8167	0.000486
	24.8333	-0.001272		24.8333	0.000719
	24.85	-0.001445		24.85	0.000525
	24.8667	-0.000848		24.8667	0.000602
	24.8833	-0.000887		24.8833	0.000428
	24.9	-0.001002		24.9	0.0007
	24.9167	-0.000925		24.9167	0.000117
	24.9333	-0.00106		24.9333	0.000408
	24.95	-0.00081		24.95	0.00068
	24.9667	-0.000367		24.9667	0.000369
	24.9833	-0.000347		24.9833	0.000253
	25	-0.000347		25	0.000369
	25.0167	-0.000154		25.0167	0.00033
	25.0333	-0.000444		25.0333	0.000835
	25.05	-0.000598		25.05	0.001049
	25.0667	-0.000925		25.0667	0.001302
	25.0833	-0.001387		25.0833	0.001322
	25.1	-0.001214		25.1	0.001205
	25.1167	-0.001734		25.1167	0.001127
	25.1333	-0.001099		25.1333	0.000369
	25.15	-0.001214		25.15	0.000738
	25.1667	-0.001561		25.1667	0.000233
	25.1833	-0.000983		25.1833	9.7e-05
	25.2	-0.001599		25.2	9.7e-05
	25.2167	-0.001772		25.2167	0.000272
	25.2333	-0.00106		25.2333	3.9e-05
	25.25	-0.001137		25.25	0.000292
	25.2667	-0.001887		25.2667	0.000816
	25.2833	-0.001945		25.2833	0.001088
	25.3	-0.001964		25.3	0.001166
	25.3167	-0.001695		25.3167	0.0014
	25.3333	-0.00206		25.3333	0.001556
	25.35	-0.001599		25.35	0.001478
	25.3667	-0.001695		25.3667	0.001419
	25.3833	-0.001926		25.3833	0.000894
	25.4	-0.00131		25.4	0.001225
	25.4167	-0.002041		25.4167	0.000486
	25.4333	-0.001753		25.4333	0.00033
	25.45	-0.001195		25.45	0.000253
	25.4667	-0.00254		25.4667	-0.000349
	25.4833	-0.001811		25.4833	-0.000388
	25.5	-0.002041		25.5	-0.000562
	25.5167	-0.001868		25.5167	-0.000407
	25.5333	-0.002118		25.5333	-5.8e-05
	25.55	-0.001676		25.55	0
	25.5667	-0.002233		25.5667	-0.000194
	25.5833	-0.001734		25.5833	-7.7e-05
	25.6	-0.001426		25.6	-0.000368
	25.6167	-0.001964		25.6167	-0.000465
	25.6333	-0.002271		25.6333	-0.000562
	25.65	-0.001657		25.65	-0.000136
	25.6667	-0.001887		25.6667	-0.000659
	25.6833	-0.001753		25.6833	-0.000155
	25.7	-0.001541		25.7	-0.000639
	25.7167	-0.001926		25.7167	-0.000136
	25.7333	-0.001715		25.7333	-0.000388
	25.75	-0.001964		25.75	-0.000155
	25.7667	-0.00158		25.7667	-0.000194
	25.7833	-0.001715		25.7833	0
	25.8	-0.001753		25.8	-0.000407
	25.8167	-0.00183		25.8167	-0.00033
	25.8333	-0.001561		25.8333	-0.000291
	25.85	-0.001715		25.85	-0.000291
	25.8667	-0.001849		25.8667	0.000369
	25.8833	-0.001811		25.8833	0.000156
	25.9	-0.00183		25.9	7.8e-05
	25.9167	-0.001734		25.9167	0.000156
	25.9333	-0.001695		25.9333	3.9e-05
	25.95	-0.002022		25.95	-0.000213
	25.9667	-0.001445		25.9667	-9.7e-05
	25.9833	-0.001503		25.9833	0
	26	-0.001964		26	-0.000252
	26.0167	-0.00158		26.0167	-0.000485
	26.0333	-0.001407		26.0333	-1.9e-05
	26.05	-0.002175		26.05	0.000622
	26.0667	-0.001791		26.0667	-0.000291
	26.0833	-0.001522		26.0833	-0.000833
	26.1	-0.001753		26.1	-0.000775
	26.1167	-0.00206		26.1167	-0.000504
	26.1333	-0.001926		26.1333	-0.000349
	26.15	-0.001887		26.15	-0.000252
	26.1667	-0.002002		26.1667	-0.00062
	26.1833	-0.001945		26.1833	-0.000272
	26.2	-0.001849		26.2	-0.000272
	26.2167	-0.001811		26.2167	-0.00031
	26.2333	-0.002156		26.2333	-0.000523
	26.25	-0.002309		26.25	-0.000407
	26.2667	-0.002214		26.2667	-0.000272
	26.2833	-0.002098		26.2833	-0.00062
	26.3	-0.00183		26.3	-0.00033
	26.3167	-0.001349		26.3167	-0.000233
	26.3333	-0.001849		26.3333	0.000292
	26.35	-0.001445		26.35	-0.000543
	26.3667	-0.001407		26.3667	-3.9e-05
	26.3833	-0.000502		26.3833	7.8e-05
	26.4	-0.000309		26.4	0.000486
	26.4167	0.000483		26.4167	0.000302
	26.4333	0.000522		26.4333	0.000374
	26.45	0.000773		26.45	0.000212
	26.4667	0.000947		26.4667	0.000428
	26.4833	0.001509		26.4833	0.00049
	26.5	0.001354		26.5	0.000301
	26.5167	0.001218		26.5167	0.000732
	26.5333	0.001238		26.5333	0.000818
	26.55	0.000812		26.55	0.00129
	26.5667	-0.000444		26.5667	0.00214
	26.5833	0.00029		26.5833	0.00228
	26.6	0		26.6	0.001898
	26.6167	0.00056		26.6167	0.001692
	26.6333	-7.7e-05		26.6333	0.001458
	26.65	-0.000848		26.65	0.001127
	26.6667	-0.000675		26.6667	0.000797
	26.6833	-0.000771		26.6833	0.000602
	26.7	-0.00133		26.7	0.000117
	26.7167	-0.001638		26.7167	3.9e-05
	26.7333	-0.001541		26.7333	-0.000446
	26.75	-0.001868		26.75	-0.000504
	26.7667	-0.001695		26.7667	-1.9e-05
	26.7833	-0.001734		26.7833	-0.000349
	26.8	-0.00206		26.8	-0.000543
	26.8167	-0.001849		26.8167	-0.000368
	26.8333	-0.001676		26.8333	0.000292
	26.85	-0.002233		26.85	-0.000988
	26.8667	-0.001849		26.8667	-0.000736
	26.8833	-0.001715		26.8833	-5.8e-05
	26.9	-0.001214		26.9	-0.000814
	26.9167	-0.002501		26.9167	-0.000794
	26.9333	-0.001503		26.9333	0.000253
	26.95	-0.00183		26.95	-0.00033
	26.9667	-0.001983		26.9667	-0.000213
	26.9833	-0.002271		26.9833	-0.000504
	27	-0.002002		27	-0.000155
	27.0167	-0.001983		27.0167	-0.000349
	27.0333	-0.001715		27.0333	-0.000581
	27.05	-0.001484		27.05	-0.000136
	27.0667	-0.00229		27.0667	-0.000368
	27.0833	-0.001541		27.0833	-0.000368
	27.1	-0.001676		27.1	-0.000485
	27.1167	-0.001618		27.1167	0.000195
	27.1333	-0.001503		27.1333	7.8e-05
	27.15	-0.001156		27.15	0.000156
	27.1667	-0.001484		27.1667	3.9e-05
	27.1833	-0.001868		27.1833	-0.000562
	27.2	-0.001387		27.2	2e-05
	27.2167	-0.001926		27.2167	5.9e-05
	27.2333	-0.001503		27.2333	-0.000678
	27.25	-0.001676		27.25	-0.000368
	27.2667	-0.00183		27.2667	-0.000252
	27.2833	-0.001868		27.2833	-0.000756
	27.3	-0.001349		27.3	-0.000427
	27.3167	-0.002022		27.3167	-0.000388
	27.3333	-0.001811		27.3333	-0.000252
	27.35	-0.002252		27.35	-0.000485
	27.3667	-0.001676		27.3667	-0.000155
	27.3833	-0.001772		27.3833	-0.000794
	27.4	-0.001926		27.4	-0.000562
	27.4167	-0.00183		27.4167	-0.000272
	27.4333	-0.002118		27.4333	-0.00031
	27.45	-0.001772		27.45	-0.000833
	27.4667	-0.001964		27.4667	-0.000194
	27.4833	-0.002425		27.4833	-0.000775
	27.5	-0.002002		27.5	-0.000562
	27.5167	-0.001695		27.5167	-0.000833
	27.5333	-0.002002		27.5333	-0.000581
	27.55	-0.00183		27.55	-0.000116
	27.5667	-0.001791		27.5667	-0.000233
	27.5833	-0.001638		27.5833	-0.000349
	27.6	-0.001599		27.6	-0.000756
	27.6167	-0.001503		27.6167	2e-05
	27.6333	-0.001811		27.6333	-0.000523
	27.65	-0.002022		27.65	-0.000891
	27.6667	-0.00183		27.6667	-0.000969
	27.6833	-0.001907		27.6833	-7.7e-05
	27.7	-0.001715		27.7	-0.000659
	27.7167	-0.001695		27.7167	-0.000233
	27.7333	-0.001926		27.7333	-0.000427
	27.75	-0.001811		27.75	-0.000252
	27.7667	-0.002348		27.7667	-0.000736
	27.7833	-0.002118		27.7833	-0.001433
	27.8	-0.002386		27.8	-0.000504
	27.8167	-0.001926		27.8167	-0.00031
	27.8333	-0.00206		27.8333	-0.000891
	27.85	-0.002022		27.85	-0.000155
	27.8667	-0.00183		27.8667	-0.000465
	27.8833	-0.001926		27.8833	-0.000852
	27.9	-0.001868		27.9	-0.000368
	27.9167	-0.001561		27.9167	-0.000736
	27.9333	-0.001753		27.9333	-0.00062
	27.95	-0.001983		27.95	-0.000969
	27.9667	-0.001868		27.9667	-0.001123
	27.9833	-0.002233		27.9833	-0.000678
	28	-0.002098		28	-0.001027
	28.0167	-0.001945		28.0167	-0.000485
	28.0333	-0.001926		28.0333	-0.001123
	28.05	-0.002098		28.05	-0.000852
	28.0667	-0.002137		28.0667	-0.000698
	28.0833	-0.00206		28.0833	-0.000794
	28.1	-0.002041		28.1	-0.000543
	28.1167	-0.001964		28.1167	-0.000562
	28.1333	-0.002271		28.1333	-0.000852
	28.15	-0.00206		28.15	-0.000969
	28.1667	-0.001849		28.1667	-0.000407
	28.1833	-0.00183		28.1833	-0.000581
	28.2	-0.00206		28.2	-0.000504
	28.2167	-0.002175		28.2167	-0.000639
	28.2333	-0.001695		28.2333	-0.00093
	28.25	-0.001887		28.25	-0.000174
	28.2667	-0.001849		28.2667	-0.000368
	28.2833	-0.001561		28.2833	-0.000717
	28.3	-0.002271		28.3	-0.000368
	28.3167	-0.001676		28.3167	-0.000485
	28.3333	-0.001484		28.3333	-0.000543
	28.35	-0.001753		28.35	-0.000388
	28.3667	-0.001791		28.3667	0.000117
	28.3833	-0.001907		28.3833	-0.00093
	28.4	-0.001753		28.4	-0.00124
	28.4167	-0.001484		28.4167	-0.000388
	28.4333	-0.001253		28.4333	-0.000427
	28.45	-0.001734		28.45	-0.000678
	28.4667	-0.002137		28.4667	-0.001007
	28.4833	-0.001561		28.4833	-0.000155
	28.5	-0.001349		28.5	-0.000562
	28.5167	-0.001849		28.5167	-1.9e-05
	28.5333	-0.001791		28.5333	-0.000213
	28.55	-0.002002		28.55	0.000292
	28.5667	-0.001715		28.5667	9.7e-05
	28.5833	-0.001618		28.5833	5.9e-05
	28.6	-0.001695		28.6	-0.000116
	28.6167	-0.002501		28.6167	0
	28.6333	-0.002367		28.6333	0.000447
	28.65	-0.001734		28.65	0.000195
	28.6667	-0.001868		28.6667	-0.000291
	28.6833	-0.002175		28.6833	-0.000116
	28.7	-0.002041		28.7	-0.000155
	28.7167	-0.002022		28.7167	-0.000485
	28.7333	-0.001349		28.7333	-0.000155
	28.75	-0.001849		28.75	-0.000291
	28.7667	-0.001695		28.7667	-0.000485
	28.7833	-0.001753		28.7833	-0.00031
	28.8	-0.002367		28.8	-0.000446
	28.8167	-0.001849		28.8167	-0.000717
	28.8333	-0.001561		28.8333	-0.000388
	28.85	-0.001887		28.85	-0.000368
	28.8667	-0.002194		28.8667	-0.000465
	28.8833	-0.002137		28.8833	-0.000136
	28.9	-0.001791		28.9	-0.000756
	28.9167	-0.001772		28.9167	-0.001162
	28.9333	-0.001464		28.9333	-0.00033
	28.95	-0.002329		28.95	-0.000601
	28.9667	-0.001868		28.9667	-0.000659
	28.9833	-0.001638		28.9833	-0.000446
	29	-0.001887		29	-0.000698
	29.0167	-0.002022		29.0167	-0.00031
	29.0333	-0.001156		29.0333	-0.000213
	29.05	-0.002156		29.05	-0.000213
	29.0667	-0.001599		29.0667	-0.000116
	29.0833	-0.001464		29.0833	-0.000174
	29.1	-0.001541		29.1	-0.000213
	29.1167	-0.001484		29.1167	2e-05
	29.1333	-0.001541		29.1333	0
	29.15	-0.001983		29.15	-0.000272
	29.1667	-0.001715		29.1667	7.8e-05
	29.1833	-0.001849		29.1833	-0.00033
	29.2	-0.001657		29.2	0.000195
	29.2167	-0.001734		29.2167	-0.000291
	29.2333	-0.002002		29.2333	-0.000852
	29.25	-0.001964		29.25	-0.000639
	29.2667	-0.002175		29.2667	-0.000504
	29.2833	-0.002041		29.2833	-0.000601
	29.3	-0.002156		29.3	-0.000446
	29.3167	-0.002175		29.3167	-0.000698
	29.3333	-0.00254		29.3333	-0.000988
	29.35	-0.001945		29.35	-0.000988
	29.3667	-0.002597		29.3667	-0.000717
	29.3833	-0.002578		29.3833	-0.000794
	29.4	-0.002329		29.4	-0.000756
	29.4167	-0.002118		29.4167	-0.000775
	29.4333	-0.002386		29.4333	-0.000949
	29.45	-0.00229		29.45	-0.000659
	29.4667	-0.002214		29.4667	-0.000969
	29.4833	-0.002137		29.4833	-0.001182
	29.5	-0.002329		29.5	-0.000794
	29.5167	-0.002233		29.5167	-0.000872
	29.5333	-0.001445		29.5333	-0.000852
	29.55	-0.002386		29.55	-0.000717
	29.5667	-0.002118		29.5667	-0.001298
	29.5833	-0.001926		29.5833	-0.000388
	29.6	-0.001715		29.6	0.000971
	29.6167	-0.001791		29.6167	0.00103
	29.6333	-0.002233		29.6333	0.001147
	29.65	-0.001811		29.65	0.000913
	29.6667	-0.002002		29.6667	0.001088
	29.6833	-0.001983		29.6833	0.000738
	29.7	-0.000829		29.7	0.001088
	29.7167	-0.000771		29.7167	0.001125
	29.7333	-0.000906		29.7333	0.000874
	29.75	-0.000752		29.75	0.0007
	29.7667	-0.001176		29.7667	0.000797
	29.7833	-0.000945		29.7833	0.000233
	29.8	-0.000675		29.8	0.000205
	29.8167	-0.000482		29.8167	0.000643
	29.8333	-0.000771		29.8333	0.000333
	29.85	-0.000887		29.85	0.000108
	29.8667	-0.000983		29.8667	-5.2e-05
	29.8833	-0.00081		29.8833	-0.000172
	29.9	-0.001291		29.9	-0.000191
	29.9167	-0.001041		29.9167	-0.000265
	29.9333	-0.001099		29.9333	-0.00039
	29.95	-0.000714		29.95	-0.000559
	29.9667	-0.001176		29.9667	-0.000788
	29.9833	-0.000868		29.9833	-0.000814
	30	-0.000718		30	-0.00122

## Sheet: Figure 3K
mCAT H467A + GTP+dsDNA60
	mCAT WT 1hr				mCAT WT H467A 1hr
		GTP	pppGpG			GTP	pppGpG
		14	19			14	19
	trial 1	4307066	3765554		20221118(19)	2670760	6044192
	trial 2	3989067	3696476		20221121	2479459	5066273
	trial3	4373350	3865538		20221122	2683872	5128607
	p =	0.025238				0.000971364

## Sheet: Figure 4A
WT-mcGAScat			R364A-mcGAScat
ATP/GTP	ATP/ATP	GTP/GTP	ATP/GTP	ATP/ATP	GTP/GTP
5.17954	0.0657058	0.259945	0.152534	0.235682	0.0211364
4.5234	0.0548213	0.299034	0.147172	0.170384	0.0497941
4.53393	0.0431514	0.227762	0.128839	0.157124	0.0114783
p =	2.92602e-05	ATP/GTP
p =	0.00609706	ATP/ATP
p =	0.000573498	GTP/GTP

[truncated: 12 more sheets: Figure 4C, Figure 4D, Figure 6A, Figure 6C, Figure 6E, Figure 6F, Supplementary Data 3C, Supplementary Figure 1D, Supplimentary Figure 4, Supplimentary Figure 6, Supplementrary Figure 7-1, Supplementrary Figure 7-2]
